# Supplementary material for: A harbor seal (Phoca vitulina) shows extensive respiratory control in sound production
Source: BMC Ecol Evol. 2025 Sep 2;25:90. doi: 10.1186/s12862-025-02404-9 (PMC12403956; doi:10.1186/s12862-025-02404-9)
Supplement: Supplementary file 2 — Supplementary Material 2. [file 12862_2025_2404_MOESM2_ESM.zip]

Archive with 7 entries (7 files):
- Analysis.html
- Analysis.ipynb
- experiment_durations.csv
- experiment_durations_manual.csv
- experiment_log.csv
- pre_experimental_durations.csv
- README.md
