# Supplementary material for: A harbor seal (Phoca vitulina) shows extensive respiratory control in sound production
Source: BMC Ecol Evol. 2025 Sep 2;25:90. doi: 10.1186/s12862-025-02404-9 (PMC12403956; doi:10.1186/s12862-025-02404-9)
Supplement: Supplementary file 2 — Supplementary Material 2. [file 12862_2025_2404_MOESM2_ESM.zip › Analysis.ipynb]

# %% [code]
import numpy as np
import pandas as pd
import scipy.stats

# %% [markdown]
# Data and pre-processing

# %% [code]
# Pre-experimental vocalizations
pre_experimental_durations_df = pd.read_csv("pre_experimental_durations.csv")

# Experiment results
experiment_log_df = pd.read_csv("experiment_log.csv")
experiment_durations_df = pd.read_csv("experiment_durations.csv")
experiment_durations_manual_df = pd.read_csv("experiment_durations_manual.csv")

# %% [code]
full_sessions = experiment_log_df.loc[lambda df: df['valid'] == 20, 'session']

# Filter out invalid sessions, repeated trials, and trials with multiple responses, and merge with experiment metadata
experiment_durations_manual_df = experiment_durations_manual_df[lambda df: df['session'].isin(full_sessions) & ~df['result'].isna() & (df['manual_annotation'] == 'v')]
experiment_durations_manual_df = pd.merge(experiment_durations_manual_df, experiment_log_df, how='inner', on=['session'], validate='many_to_one')

# The 'duration' column of `experiment_durations_manual_df` already contains the corresonding values from `experiment_durations_df`
experiment_durations_manual_df = experiment_durations_manual_df.rename(columns={'duration': 'auto_duration'})

# %% [code]
thresholds_short = sorted(experiment_log_df.loc[lambda df: df['direction'] == 'short', 'threshold'].unique(), reverse=True)
thresholds_long = sorted(experiment_log_df.loc[lambda df: df['direction'] == 'long', 'threshold'].unique())

# %% [markdown]
# Descriptive statistics

# %% [code]
def get_descriptive_stats(values):
    return {
        "Mean": np.mean(values),
        "Std Dev": np.std(values),
        "Minimum": np.min(values),
        "Maximum": np.max(values),
        "Median": np.median(values)
    }


rows = []
rows.append(pd.Series(get_descriptive_stats(pre_experimental_durations_df['duration']), name="Pre-experimental"))

for threshold in thresholds_short:
    threshold_durations_df = experiment_durations_manual_df.loc[lambda df: (df['direction'] == 'short') & (df['threshold'] == threshold)]
    rows.append(pd.Series(get_descriptive_stats(threshold_durations_df['manual_duration']), name=f"Short, {threshold}"))

for threshold in thresholds_long:
    threshold_durations_df = experiment_durations_manual_df.loc[lambda df: (df['direction'] == 'long') & (df['threshold'] == threshold)]
    rows.append(pd.Series(get_descriptive_stats(threshold_durations_df['manual_duration']), name=f"Long, {threshold}"))

descriptive_stats_df = pd.DataFrame(rows)
descriptive_stats_df

# %% [markdown]
# Statistical difference between successive thresholds

# %% [code]
scipy.stats.normaltest(pre_experimental_durations_df['duration'])

# %% [markdown]
Pre-experimental durations are not normally distributed, so we continue with non-parametric tests.

# %% [code]
rows = []

threshold = thresholds_short[0]
threshold_durations_df = experiment_durations_manual_df.loc[lambda df: (df['direction'] == 'short') & (df['threshold'] == threshold)]
result = scipy.stats.mannwhitneyu(pre_experimental_durations_df['duration'], threshold_durations_df['manual_duration'])
rows.append(pd.Series({'Statistic': result.statistic, 'p-value': result.pvalue}, name=f"Pre-experimental vs. Short, {threshold}"))

for prev_threshold, threshold in zip(thresholds_short[:-1], thresholds_short[1:]):
    prev_threshold_durations_df = experiment_durations_manual_df.loc[lambda df: (df['direction'] == 'short') & (df['threshold'] == prev_threshold)]
    threshold_durations_df = experiment_durations_manual_df.loc[lambda df: (df['direction'] == 'short') & (df['threshold'] == threshold)]
    result = scipy.stats.mannwhitneyu(prev_threshold_durations_df['manual_duration'], threshold_durations_df['manual_duration'])
    rows.append(pd.Series({
        'Statistic': result.statistic,
        'p-value': result.pvalue
    }, name=f"Short, {prev_threshold} vs. Short, {threshold}"))

threshold = thresholds_long[0]
threshold_durations_df = experiment_durations_manual_df.loc[lambda df: (df['direction'] == 'long') & (df['threshold'] == threshold)]
result = scipy.stats.mannwhitneyu(pre_experimental_durations_df['duration'], threshold_durations_df['manual_duration'])
rows.append(pd.Series({'Statistic': result.statistic, 'p-value': result.pvalue}, name=f"Pre-experimental vs. Long, {threshold}"))

for prev_threshold, threshold in zip(thresholds_long[:-1], thresholds_long[1:]):
    prev_threshold_durations_df = experiment_durations_manual_df.loc[lambda df: (df['direction'] == 'long') & (df['threshold'] == prev_threshold)]
    threshold_durations_df = experiment_durations_manual_df.loc[lambda df: (df['direction'] == 'long') & (df['threshold'] == threshold)]
    result = scipy.stats.mannwhitneyu(prev_threshold_durations_df['manual_duration'], threshold_durations_df['manual_duration'])
    rows.append(pd.Series({
        'Statistic': result.statistic,
        'p-value': result.pvalue
    }, name=f"Long, {prev_threshold} vs. Long, {threshold}"))

successive_thresholds_df = pd.DataFrame(rows)
successive_thresholds_df

# %% [markdown]
# Statistical difference between pre-experimental and the final sessions

# %% [code]
rows = []

final_session_short = experiment_durations_manual_df.loc[lambda df: df['direction'] == 'short', 'session'].max()
final_session_durations_df = experiment_durations_manual_df.loc[lambda df: df['session'] == final_session_short]
threshold = final_session_durations_df['threshold'].unique()[0]
result = scipy.stats.mannwhitneyu(pre_experimental_durations_df['duration'], final_session_durations_df['manual_duration'])
rows.append(pd.Series({
    'Mean': np.mean(final_session_durations_df['manual_duration']),
    'Std Dev': np.std(final_session_durations_df['manual_duration']),
    'Statistic': result.statistic,
    'p-value': result.pvalue
}, name=f"Pre-experimental vs. Final short session ({threshold})"))

final_session_long = experiment_durations_manual_df.loc[lambda df: df['direction'] == 'long', 'session'].max()
final_session_durations_df = experiment_durations_manual_df.loc[lambda df: df['session'] == final_session_long]
threshold = final_session_durations_df['threshold'].unique()[0]
result = scipy.stats.mannwhitneyu(pre_experimental_durations_df['duration'], final_session_durations_df['manual_duration'])
rows.append(pd.Series({
    'Mean': np.mean(final_session_durations_df['manual_duration']),
    'Std Dev': np.std(final_session_durations_df['manual_duration']),
    'Statistic': result.statistic,
    'p-value': result.pvalue
}, name=f"Pre-experimental vs. Final long session ({threshold})"))

final_sessions_df = pd.DataFrame(rows)
final_sessions_df

# %% [markdown]
# Comparison between manual and automatic durations

# %% [code]
scipy.stats.normaltest(experiment_durations_manual_df['manual_duration'])

# %% [code]
scipy.stats.normaltest(experiment_durations_manual_df['auto_duration'])

# %% [markdown]
Neither the automatically extracted durations nor the manually annotated durations are normally distributed, so we again use a non-parametric test.

# %% [code]
scipy.stats.spearmanr(experiment_durations_manual_df['manual_duration'], experiment_durations_manual_df['auto_duration'])
