# Supplementary material for: A harbor seal (Phoca vitulina) shows extensive respiratory control in sound production
Source: BMC Ecol Evol. 2025 Sep 2;25:90. doi: 10.1186/s12862-025-02404-9 (PMC12403956; doi:10.1186/s12862-025-02404-9)
Supplement: Supplementary file 2 — Supplementary Material 2. [file 12862_2025_2404_MOESM2_ESM.zip › experiment_durations.csv]

mode	direction	session_i	date	start_time	session	threshold	trials	valid	correct	recording	trial	duration	result
duration	long	0	2022/12/22	10:14:09	session_221222_0	0.611	21	20	13	221222_101639	0	0.896	y
duration	long	0	2022/12/22	10:14:09	session_221222_0	0.611	21	20	13	221222_101649	1	0.304	n
duration	long	0	2022/12/22	10:14:09	session_221222_0	0.611	21	20	13	221222_101655	2	0.7040000000000001	y
duration	long	0	2022/12/22	10:14:09	session_221222_0	0.611	21	20	13	221222_101705	3	0.1993333333333332
duration	long	0	2022/12/22	10:14:09	session_221222_0	0.611	21	20	13	221222_101711	3	0.24	n
duration	long	0	2022/12/22	10:14:09	session_221222_0	0.611	21	20	13	221222_101716	4	1.12	y
duration	long	0	2022/12/22	10:14:09	session_221222_0	0.611	21	20	13	221222_101738	5	0.8960000000000001	y
duration	long	0	2022/12/22	10:14:09	session_221222_0	0.611	21	20	13	221222_101808	6	0.6080000000000001	y
duration	long	0	2022/12/22	10:14:09	session_221222_0	0.611	21	20	13	221222_101826	7	0.928	y
duration	long	0	2022/12/22	10:14:09	session_221222_0	0.611	21	20	13	221222_101835	8	0.64	y
duration	long	0	2022/12/22	10:14:09	session_221222_0	0.611	21	20	13	221222_101842	9	0.6243333333333334	y
duration	long	0	2022/12/22	10:14:09	session_221222_0	0.611	21	20	13	221222_101852	10	0.8320000000000001	n
duration	long	0	2022/12/22	10:14:09	session_221222_0	0.611	21	20	13	221222_101907	11	0.8319999999999999	y
duration	long	0	2022/12/22	10:14:09	session_221222_0	0.611	21	20	13	221222_101915	12	0.784	y
duration	long	0	2022/12/22	10:14:09	session_221222_0	0.611	21	20	13	221222_101924	13	0.7686666666666666	y
duration	long	0	2022/12/22	10:14:09	session_221222_0	0.611	21	20	13	221222_101932	14	0.352	n
duration	long	0	2022/12/22	10:14:09	session_221222_0	0.611	21	20	13	221222_101937	15	0.48	n
duration	long	0	2022/12/22	10:14:09	session_221222_0	0.611	21	20	13	221222_101940	16	0.448	n
duration	long	0	2022/12/22	10:14:09	session_221222_0	0.611	21	20	13	221222_101946	17	0.528	n
duration	long	0	2022/12/22	10:14:09	session_221222_0	0.611	21	20	13	221222_101950	18	0.672	y
duration	long	0	2022/12/22	10:14:09	session_221222_0	0.611	21	20	13	221222_102004	19	0.9353333333333332	y
duration	long	1	2022/12/23	15:51:43	session_221223_2	0.611	21	20	12	221223_155328	0	0.6560000000000001	y
duration	long	1	2022/12/23	15:51:43	session_221223_2	0.611	21	20	12	221223_155336	1	0.3199999999999999	n
duration	long	1	2022/12/23	15:51:43	session_221223_2	0.611	21	20	12	221223_155342	2	0.72	y
duration	long	1	2022/12/23	15:51:43	session_221223_2	0.611	21	20	12	221223_155355	3	0.32	n
duration	long	1	2022/12/23	15:51:43	session_221223_2	0.611	21	20	12	221223_155402	4	0.8	y
duration	long	1	2022/12/23	15:51:43	session_221223_2	0.611	21	20	12	221223_155413	5	0.944	y
duration	long	1	2022/12/23	15:51:43	session_221223_2	0.611	21	20	12	221223_155423	6	0.2719999999999999	n
duration	long	1	2022/12/23	15:51:43	session_221223_2	0.611	21	20	12	221223_155429	7	0.3839999999999999	n
duration	long	1	2022/12/23	15:51:43	session_221223_2	0.611	21	20	12	221223_155435	8	0.8383333333333333	y
duration	long	1	2022/12/23	15:51:43	session_221223_2	0.611	21	20	12	221223_155445	9	0.288	n
duration	long	1	2022/12/23	15:51:43	session_221223_2	0.611	21	20	12	221223_155452	10	0.8640000000000001	y
duration	long	1	2022/12/23	15:51:43	session_221223_2	0.611	21	20	12	221223_155502	11	0.9773333333333332	y
duration	long	1	2022/12/23	15:51:43	session_221223_2	0.611	21	20	12	221223_155515	12	0.965	y
duration	long	1	2022/12/23	15:51:43	session_221223_2	0.611	21	20	12	221223_155527	13	0.1120000000000001
duration	long	1	2022/12/23	15:51:43	session_221223_2	0.611	21	20	12	221223_155532	13	0.928	y
duration	long	1	2022/12/23	15:51:43	session_221223_2	0.611	21	20	12	221223_155540	14	1.0086666666666666	y
duration	long	1	2022/12/23	15:51:43	session_221223_2	0.611	21	20	12	221223_155551	15	0.6240000000000001	y
duration	long	1	2022/12/23	15:51:43	session_221223_2	0.611	21	20	12	221223_155627	16	0.7200000000000002	y
duration	long	1	2022/12/23	15:51:43	session_221223_2	0.611	21	20	12	221223_155638	17	0.592	n
duration	long	1	2022/12/23	15:51:43	session_221223_2	0.611	21	20	12	221223_155645	18	0.6080000000000001	n
duration	long	1	2022/12/23	15:51:43	session_221223_2	0.611	21	20	12	221223_155651	19	0.608	n
duration	long	2	2022/12/24	11:24:49	session_221224_0	0.611	24	20	12	221224_112639	0	0.6080000000000001	n
duration	long	2	2022/12/24	11:24:49	session_221224_0	0.611	24	20	12	221224_112649	1	0.6399999999999999	y
duration	long	2	2022/12/24	11:24:49	session_221224_0	0.611	24	20	12	221224_112657	2	0.496	n
duration	long	2	2022/12/24	11:24:49	session_221224_0	0.611	24	20	12	221224_112703	3	0.496	n
duration	long	2	2022/12/24	11:24:49	session_221224_0	0.611	24	20	12	221224_112708	4	0.7360000000000002	y
duration	long	2	2022/12/24	11:24:49	session_221224_0	0.611	24	20	12	221224_112720	5	1.1360000000000003
duration	long	2	2022/12/24	11:24:49	session_221224_0	0.611	24	20	12	221224_112728	5	0.5920000000000005	n
duration	long	2	2022/12/24	11:24:49	session_221224_0	0.611	24	20	12	221224_112736	6	0.6240000000000001	y
duration	long	2	2022/12/24	11:24:49	session_221224_0	0.611	24	20	12	221224_112747	7	0.736	y
duration	long	2	2022/12/24	11:24:49	session_221224_0	0.611	24	20	12	221224_112802	8	0.7679999999999998	y
duration	long	2	2022/12/24	11:24:49	session_221224_0	0.611	24	20	12	221224_112813	9	0.4800000000000001	n
duration	long	2	2022/12/24	11:24:49	session_221224_0	0.611	24	20	12	221224_112819	10	0.72	y
duration	long	2	2022/12/24	11:24:49	session_221224_0	0.611	24	20	12	221224_112831	11	0.8	y
duration	long	2	2022/12/24	11:24:49	session_221224_0	0.611	24	20	12	221224_112845	12	0.944	y
duration	long	2	2022/12/24	11:24:49	session_221224_0	0.611	24	20	12	221224_112859	13	0.416	n
duration	long	2	2022/12/24	11:24:49	session_221224_0	0.611	24	20	12	221224_112903	14	0.15
duration	long	2	2022/12/24	11:24:49	session_221224_0	0.611	24	20	12	221224_112909	14	0.6720000000000002	y
duration	long	2	2022/12/24	11:24:49	session_221224_0	0.611	24	20	12	221224_112918	15	0.624	y
duration	long	2	2022/12/24	11:24:49	session_221224_0	0.611	24	20	12	221224_112928	16	0.4960000000000001	n
duration	long	2	2022/12/24	11:24:49	session_221224_0	0.611	24	20	12	221224_112935	17	0.416	n
duration	long	2	2022/12/24	11:24:49	session_221224_0	0.611	24	20	12	221224_112942	18	0.7040000000000002	y
duration	long	2	2022/12/24	11:24:49	session_221224_0	0.611	24	20	12	221224_113012	19	2.3
duration	long	2	2022/12/24	11:24:49	session_221224_0	0.611	24	20	12	221224_113018	19	1.5839999999999996
duration	long	2	2022/12/24	11:24:49	session_221224_0	0.611	24	20	12	221224_113029	19	0.624	y
duration	long	3	2022/12/27	11:19:31	session_221227_1	0.611	22	19	14	221227_112101	0	0.64	y
duration	long	3	2022/12/27	11:19:31	session_221227_1	0.611	22	19	14	221227_112116	1	0.608	n
duration	long	3	2022/12/27	11:19:31	session_221227_1	0.611	22	19	14	221227_112124	2	0.976	y
duration	long	3	2022/12/27	11:19:31	session_221227_1	0.611	22	19	14	221227_112136	3	0.9280000000000002	y
duration	long	3	2022/12/27	11:19:31	session_221227_1	0.611	22	19	14	221227_112151	4	0.928	y
duration	long	3	2022/12/27	11:19:31	session_221227_1	0.611	22	19	14	221227_112201	5	0.7519999999999999	y
duration	long	3	2022/12/27	11:19:31	session_221227_1	0.611	22	19	14	221227_112212	6	1.909333333333333
duration	long	3	2022/12/27	11:19:31	session_221227_1	0.611	22	19	14	221227_112218	6	0.7200000000000001	y
duration	long	3	2022/12/27	11:19:31	session_221227_1	0.611	22	19	14	221227_112229	7	0.8799999999999999	y
duration	long	3	2022/12/27	11:19:31	session_221227_1	0.611	22	19	14	221227_112245	8	0.6399999999999999	y
duration	long	3	2022/12/27	11:19:31	session_221227_1	0.611	22	19	14	221227_112258	9	0.832	y
duration	long	3	2022/12/27	11:19:31	session_221227_1	0.611	22	19	14	221227_112308	10	0.6560000000000001	y
duration	long	3	2022/12/27	11:19:31	session_221227_1	0.611	22	19	14	221227_112319	11	0.56	n
duration	long	3	2022/12/27	11:19:31	session_221227_1	0.611	22	19	14	221227_112327	12	0.5760000000000001	n
duration	long	3	2022/12/27	11:19:31	session_221227_1	0.611	22	19	14	221227_112335	13	0.5759999999999998	n
duration	long	3	2022/12/27	11:19:31	session_221227_1	0.611	22	19	14	221227_112345	14	0.8	y
duration	long	3	2022/12/27	11:19:31	session_221227_1	0.611	22	19	14	221227_112358	15	0.6240000000000001	y
duration	long	3	2022/12/27	11:19:31	session_221227_1	0.611	22	19	14	221227_112417	16	1.1840000000000002
duration	long	3	2022/12/27	11:19:31	session_221227_1	0.611	22	19	14	221227_112427	16	0.5760000000000001	n
duration	long	3	2022/12/27	11:19:31	session_221227_1	0.611	22	19	14	221227_112437	17	0.6880000000000001	y
duration	long	3	2022/12/27	11:19:31	session_221227_1	0.611	22	19	14	221227_112449	18	0.7200000000000001	y
duration	long	3	2022/12/27	11:19:31	session_221227_1	0.611	22	19	14	221227_112506	19	0.9280000000000002
duration	long	4	2022/12/27	17:02:43	session_221227_4	0.611	21	20	14	221227_170650	0	0.384	n
duration	long	4	2022/12/27	17:02:43	session_221227_4	0.611	21	20	14	221227_170655	1	0.8	y
duration	long	4	2022/12/27	17:02:43	session_221227_4	0.611	21	20	14	221227_170704	2	0.672	y
duration	long	4	2022/12/27	17:02:43	session_221227_4	0.611	21	20	14	221227_170737	3	0.6080000000000001	n
duration	long	4	2022/12/27	17:02:43	session_221227_4	0.611	21	20	14	221227_170743	4	0.8480000000000001	y
duration	long	4	2022/12/27	17:02:43	session_221227_4	0.611	21	20	14	221227_170757	5	0.2423333333333333
duration	long	4	2022/12/27	17:02:43	session_221227_4	0.611	21	20	14	221227_170803	5	0.704	y
duration	long	4	2022/12/27	17:02:43	session_221227_4	0.611	21	20	14	221227_170817	6	0.64	y
duration	long	4	2022/12/27	17:02:43	session_221227_4	0.611	21	20	14	221227_170838	7	0.4479999999999999	n
duration	long	4	2022/12/27	17:02:43	session_221227_4	0.611	21	20	14	221227_170846	8	0.4640000000000001	n
duration	long	4	2022/12/27	17:02:43	session_221227_4	0.611	21	20	14	221227_170849	9	0.7199999999999999	y
duration	long	4	2022/12/27	17:02:43	session_221227_4	0.611	21	20	14	221227_170926	10	0.928	y
duration	long	4	2022/12/27	17:02:43	session_221227_4	0.611	21	20	14	221227_170940	11	0.8480000000000001	y
duration	long	4	2022/12/27	17:02:43	session_221227_4	0.611	21	20	14	221227_170950	12	0.48	n
duration	long	4	2022/12/27	17:02:43	session_221227_4	0.611	21	20	14	221227_170955	13	1.024	y
duration	long	4	2022/12/27	17:02:43	session_221227_4	0.611	21	20	14	221227_171026	14	0.736	y
duration	long	4	2022/12/27	17:02:43	session_221227_4	0.611	21	20	14	221227_171037	15	0.6879999999999997	y
duration	long	4	2022/12/27	17:02:43	session_221227_4	0.611	21	20	14	221227_171048	16	0.5120000000000002	n
duration	long	4	2022/12/27	17:02:43	session_221227_4	0.611	21	20	14	221227_171053	17	0.7200000000000002	y
duration	long	4	2022/12/27	17:02:43	session_221227_4	0.611	21	20	14	221227_171115	18	0.6880000000000006	y
duration	long	4	2022/12/27	17:02:43	session_221227_4	0.611	21	20	14	221227_171129	19	0.6720000000000002	y
duration	long	5	2022/12/28	10:21:40	session_221228_1	0.611	23	20	13	221228_102148	0	0.5760000000000001	n
duration	long	5	2022/12/28	10:21:40	session_221228_1	0.611	23	20	13	221228_102152	1	0.6239999999999999	y
duration	long	5	2022/12/28	10:21:40	session_221228_1	0.611	23	20	13	221228_102200	2	0.6400000000000001	y
duration	long	5	2022/12/28	10:21:40	session_221228_1	0.611	23	20	13	221228_102208	3	0.6719999999999999	y
duration	long	5	2022/12/28	10:21:40	session_221228_1	0.611	23	20	13	221228_102216	4	0.6400000000000001	y
duration	long	5	2022/12/28	10:21:40	session_221228_1	0.611	23	20	13	221228_102225	5	0.8799999999999999	y
duration	long	5	2022/12/28	10:21:40	session_221228_1	0.611	23	20	13	221228_102234	6	0.5920000000000001	n
duration	long	5	2022/12/28	10:21:40	session_221228_1	0.611	23	20	13	221228_102239	7	0.928
duration	long	5	2022/12/28	10:21:40	session_221228_1	0.611	23	20	13	221228_102248	7	0.752
duration	long	5	2022/12/28	10:21:40	session_221228_1	0.611	23	20	13	221228_102255	7	0.736	y
duration	long	5	2022/12/28	10:21:40	session_221228_1	0.611	23	20	13	221228_102303	8	0.6880000000000002	y
duration	long	5	2022/12/28	10:21:40	session_221228_1	0.611	23	20	13	221228_102312	9	0.64	y
duration	long	5	2022/12/28	10:21:40	session_221228_1	0.611	23	20	13	221228_102321	10	0.6559999999999999	y
duration	long	5	2022/12/28	10:21:40	session_221228_1	0.611	23	20	13	221228_102329	11	0.592	n
duration	long	5	2022/12/28	10:21:40	session_221228_1	0.611	23	20	13	221228_102333	12	0.3999999999999999	n
duration	long	5	2022/12/28	10:21:40	session_221228_1	0.611	23	20	13	221228_102337	13	0.736	y
duration	long	5	2022/12/28	10:21:40	session_221228_1	0.611	23	20	13	221228_102344	14	0.8	y
duration	long	5	2022/12/28	10:21:40	session_221228_1	0.611	23	20	13	221228_102353	15	0.6399999999999999	y
duration	long	5	2022/12/28	10:21:40	session_221228_1	0.611	23	20	13	221228_102405	16	0.944
duration	long	5	2022/12/28	10:21:40	session_221228_1	0.611	23	20	13	221228_102411	16	0.768	y
duration	long	5	2022/12/28	10:21:40	session_221228_1	0.611	23	20	13	221228_102420	17	0.56	n
duration	long	5	2022/12/28	10:21:40	session_221228_1	0.611	23	20	13	221228_102425	18	0.5759999999999998	n
duration	long	5	2022/12/28	10:21:40	session_221228_1	0.611	23	20	13	221228_102429	19	0.6080000000000001	n
duration	long	6	2022/12/28	13:42:41	session_221228_2	0.611	23	20	15	221228_134456	0	0.8480000000000001	y
duration	long	6	2022/12/28	13:42:41	session_221228_2	0.611	23	20	15	221228_134509	1	0.944	y
duration	long	6	2022/12/28	13:42:41	session_221228_2	0.611	23	20	15	221228_134522	2	0.6240000000000001	y
duration	long	6	2022/12/28	13:42:41	session_221228_2	0.611	23	20	15	221228_134537	3	0.6239999999999997	y
duration	long	6	2022/12/28	13:42:41	session_221228_2	0.611	23	20	15	221228_134547	4	0.7359999999999998	y
duration	long	6	2022/12/28	13:42:41	session_221228_2	0.611	23	20	15	221228_134550	5	0.1666666666666666	n
duration	long	6	2022/12/28	13:42:41	session_221228_2	0.611	23	20	15	221228_134558	6	0.6239999999999999	y
duration	long	6	2022/12/28	13:42:41	session_221228_2	0.611	23	20	15	221228_134605	7	0.752	y
duration	long	6	2022/12/28	13:42:41	session_221228_2	0.611	23	20	15	221228_134609	8	0.1333333333333333
duration	long	6	2022/12/28	13:42:41	session_221228_2	0.611	23	20	15	221228_134614	8	0.496	n
duration	long	6	2022/12/28	13:42:41	session_221228_2	0.611	23	20	15	221228_134617	9	0.6880000000000002	y
duration	long	6	2022/12/28	13:42:41	session_221228_2	0.611	23	20	15	221228_134626	10	0.2879999999999998	n
duration	long	6	2022/12/28	13:42:41	session_221228_2	0.611	23	20	15	221228_134629	11	0.4800000000000001	n
duration	long	6	2022/12/28	13:42:41	session_221228_2	0.611	23	20	15	221228_134632	12	0.6240000000000001	y
duration	long	6	2022/12/28	13:42:41	session_221228_2	0.611	23	20	15	221228_134639	13	0.8160000000000002	y
duration	long	6	2022/12/28	13:42:41	session_221228_2	0.611	23	20	15	221228_134650	14	0.5920000000000001	n
duration	long	6	2022/12/28	13:42:41	session_221228_2	0.611	23	20	15	221228_134659	15	0.496
duration	long	6	2022/12/28	13:42:41	session_221228_2	0.611	23	20	15	221228_134709	15	0.7519999999999989	y
duration	long	6	2022/12/28	13:42:41	session_221228_2	0.611	23	20	15	221228_134714	16	0.6239999999999999	y
duration	long	6	2022/12/28	13:42:41	session_221228_2	0.611	23	20	15	221228_134726	17	0.6719999999999997	y
duration	long	6	2022/12/28	13:42:41	session_221228_2	0.611	23	20	15	221228_134730	18	0.15
duration	long	6	2022/12/28	13:42:41	session_221228_2	0.611	23	20	15	221228_134736	18	0.7840000000000001	y
duration	long	6	2022/12/28	13:42:41	session_221228_2	0.611	23	20	15	221228_134746	19	0.6400000000000001	y
duration	long	7	2022/12/29	09:15:40	session_221229_1	0.611	21	20	18	221229_091659	0	0.5439999999999999
duration	long	7	2022/12/29	09:15:40	session_221229_1	0.611	21	20	18	221229_091707	0	0.832	y
duration	long	7	2022/12/29	09:15:40	session_221229_1	0.611	21	20	18	221229_091718	1	0.72	y
duration	long	7	2022/12/29	09:15:40	session_221229_1	0.611	21	20	18	221229_091726	2	0.752	y
duration	long	7	2022/12/29	09:15:40	session_221229_1	0.611	21	20	18	221229_091738	3	1.088	y
duration	long	7	2022/12/29	09:15:40	session_221229_1	0.611	21	20	18	221229_091756	4	0.7040000000000001	y
duration	long	7	2022/12/29	09:15:40	session_221229_1	0.611	21	20	18	221229_091805	5	0.9919999999999998	y
duration	long	7	2022/12/29	09:15:40	session_221229_1	0.611	21	20	18	221229_091815	6	0.9919999999999998	y
duration	long	7	2022/12/29	09:15:40	session_221229_1	0.611	21	20	18	221229_091828	7	0.8960000000000001	y
duration	long	7	2022/12/29	09:15:40	session_221229_1	0.611	21	20	18	221229_091839	8	0.784	y
duration	long	7	2022/12/29	09:15:40	session_221229_1	0.611	21	20	18	221229_091850	9	0.72	y
duration	long	7	2022/12/29	09:15:40	session_221229_1	0.611	21	20	18	221229_091859	10	1.0400000000000005	y
duration	long	7	2022/12/29	09:15:40	session_221229_1	0.611	21	20	18	221229_091909	11	0.8	y
duration	long	7	2022/12/29	09:15:40	session_221229_1	0.611	21	20	18	221229_091918	12	0.768	y
duration	long	7	2022/12/29	09:15:40	session_221229_1	0.611	21	20	18	221229_091926	13	0.7360000000000001	y
duration	long	7	2022/12/29	09:15:40	session_221229_1	0.611	21	20	18	221229_091936	14	1.1520000000000006	y
duration	long	7	2022/12/29	09:15:40	session_221229_1	0.611	21	20	18	221229_091947	15	0.3999999999999999	n
duration	long	7	2022/12/29	09:15:40	session_221229_1	0.611	21	20	18	221229_091951	16	0.5759999999999998	n
duration	long	7	2022/12/29	09:15:40	session_221229_1	0.611	21	20	18	221229_091955	17	0.8960000000000001	y
duration	long	7	2022/12/29	09:15:40	session_221229_1	0.611	21	20	18	221229_092003	18	0.6720000000000002	y
duration	long	7	2022/12/29	09:15:40	session_221229_1	0.611	21	20	18	221229_092013	19	0.976	y
duration	long	8	2022/12/29	13:36:42	session_221229_3	0.611	20	20	17	221229_133705	0	0.944	y
duration	long	8	2022/12/29	13:36:42	session_221229_3	0.611	20	20	17	221229_133716	1	0.8320000000000003	y
duration	long	8	2022/12/29	13:36:42	session_221229_3	0.611	20	20	17	221229_133723	2	0.4319999999999999	n
duration	long	8	2022/12/29	13:36:42	session_221229_3	0.611	20	20	17	221229_133727	3	0.72	y
duration	long	8	2022/12/29	13:36:42	session_221229_3	0.611	20	20	17	221229_133745	4	0.32	n
duration	long	8	2022/12/29	13:36:42	session_221229_3	0.611	20	20	17	221229_133751	5	1.44	y
duration	long	8	2022/12/29	13:36:42	session_221229_3	0.611	20	20	17	221229_133801	6	0.944	y
duration	long	8	2022/12/29	13:36:42	session_221229_3	0.611	20	20	17	221229_133812	7	0.7520000000000002	y
duration	long	8	2022/12/29	13:36:42	session_221229_3	0.611	20	20	17	221229_133820	8	0.768	y
duration	long	8	2022/12/29	13:36:42	session_221229_3	0.611	20	20	17	221229_133827	9	0.8639999999999997	y
duration	long	8	2022/12/29	13:36:42	session_221229_3	0.611	20	20	17	221229_133836	10	0.752	y
duration	long	8	2022/12/29	13:36:42	session_221229_3	0.611	20	20	17	221229_133847	11	0.736	y
duration	long	8	2022/12/29	13:36:42	session_221229_3	0.611	20	20	17	221229_133854	12	0.6560000000000001	y
duration	long	8	2022/12/29	13:36:42	session_221229_3	0.611	20	20	17	221229_133914	13	0.752	y
duration	long	8	2022/12/29	13:36:42	session_221229_3	0.611	20	20	17	221229_133923	14	0.8640000000000001	y
duration	long	8	2022/12/29	13:36:42	session_221229_3	0.611	20	20	17	221229_133931	15	0.72	y
duration	long	8	2022/12/29	13:36:42	session_221229_3	0.611	20	20	17	221229_133951	16	0.7519999999999998	y
duration	long	8	2022/12/29	13:36:42	session_221229_3	0.611	20	20	17	221229_133959	17	0.8800000000000001	y
duration	long	8	2022/12/29	13:36:42	session_221229_3	0.611	20	20	17	221229_134010	18	0.8640000000000001	y
duration	long	8	2022/12/29	13:36:42	session_221229_3	0.611	20	20	17	221229_134019	19	0.56	n
duration	long	9	2022/12/29	17:05:40	session_221229_5	0.768	22	20	10	221229_170712	0	0.8033333333333333
duration	long	9	2022/12/29	17:05:40	session_221229_5	0.768	22	20	10	221229_170753	0	0.4320000000000004	n
duration	long	9	2022/12/29	17:05:40	session_221229_5	0.768	22	20	10	221229_170757	1	0.8320000000000001	y
duration	long	9	2022/12/29	17:05:40	session_221229_5	0.768	22	20	10	221229_170809	2	0.512	n
duration	long	9	2022/12/29	17:05:40	session_221229_5	0.768	22	20	10	221229_170813	3	0.976	y
duration	long	9	2022/12/29	17:05:40	session_221229_5	0.768	22	20	10	221229_170831	4	0.6559999999999999	n
duration	long	9	2022/12/29	17:05:40	session_221229_5	0.768	22	20	10	221229_170835	5	0.7839999999999998	y
duration	long	9	2022/12/29	17:05:40	session_221229_5	0.768	22	20	10	221229_170845	6	0.976	y
duration	long	9	2022/12/29	17:05:40	session_221229_5	0.768	22	20	10	221229_170858	7	0.7520000000000001	n
duration	long	9	2022/12/29	17:05:40	session_221229_5	0.768	22	20	10	221229_170902	8	0.8640000000000001	y
duration	long	9	2022/12/29	17:05:40	session_221229_5	0.768	22	20	10	221229_170929	9	0.4800000000000004	n
duration	long	9	2022/12/29	17:05:40	session_221229_5	0.768	22	20	10	221229_170931	10	0.2666666666666666
duration	long	9	2022/12/29	17:05:40	session_221229_5	0.768	22	20	10	221229_170936	10	0.784	y
duration	long	9	2022/12/29	17:05:40	session_221229_5	0.768	22	20	10	221229_170946	11	0.672000000000001	n
duration	long	9	2022/12/29	17:05:40	session_221229_5	0.768	22	20	10	221229_170951	12	0.5439999999999999	n
duration	long	9	2022/12/29	17:05:40	session_221229_5	0.768	22	20	10	221229_170954	13	0.6239999999999999	n
duration	long	9	2022/12/29	17:05:40	session_221229_5	0.768	22	20	10	221229_170958	14	0.912	y
duration	long	9	2022/12/29	17:05:40	session_221229_5	0.768	22	20	10	221229_171015	15	0.8000000000000002	y
duration	long	9	2022/12/29	17:05:40	session_221229_5	0.768	22	20	10	221229_171042	16	0.7839999999999998	y
duration	long	9	2022/12/29	17:05:40	session_221229_5	0.768	22	20	10	221229_171052	17	0.8639999999999997	y
duration	long	9	2022/12/29	17:05:40	session_221229_5	0.768	22	20	10	221229_171100	18	0.4159999999999999	n
duration	long	9	2022/12/29	17:05:40	session_221229_5	0.768	22	20	10	221229_171104	19	0.6880000000000001	n
duration	long	10	2022/12/30	09:32:25	session_221230_1	0.768	20	20	10	221230_093357	0	0.592	n
duration	long	10	2022/12/30	09:32:25	session_221230_1	0.768	20	20	10	221230_093402	1	0.7359999999999999	n
duration	long	10	2022/12/30	09:32:25	session_221230_1	0.768	20	20	10	221230_093406	2	0.8960000000000001	y
duration	long	10	2022/12/30	09:32:25	session_221230_1	0.768	20	20	10	221230_093419	3	0.832	y
duration	long	10	2022/12/30	09:32:25	session_221230_1	0.768	20	20	10	221230_093429	4	1.12	y
duration	long	10	2022/12/30	09:32:25	session_221230_1	0.768	20	20	10	221230_093440	5	0.832	y
duration	long	10	2022/12/30	09:32:25	session_221230_1	0.768	20	20	10	221230_093451	6	0.6880000000000001	n
duration	long	10	2022/12/30	09:32:25	session_221230_1	0.768	20	20	10	221230_093455	7	0.7199999999999999	n
duration	long	10	2022/12/30	09:32:25	session_221230_1	0.768	20	20	10	221230_093459	8	0.6079999999999999	n
duration	long	10	2022/12/30	09:32:25	session_221230_1	0.768	20	20	10	221230_093503	9	0.64	n
duration	long	10	2022/12/30	09:32:25	session_221230_1	0.768	20	20	10	221230_093508	10	1.072	y
duration	long	10	2022/12/30	09:32:25	session_221230_1	0.768	20	20	10	221230_093528	11	0.912	y
duration	long	10	2022/12/30	09:32:25	session_221230_1	0.768	20	20	10	221230_093537	12	0.784	y
duration	long	10	2022/12/30	09:32:25	session_221230_1	0.768	20	20	10	221230_093546	13	0.8640000000000001	y
duration	long	10	2022/12/30	09:32:25	session_221230_1	0.768	20	20	10	221230_093607	14	0.7839999999999999	y
duration	long	10	2022/12/30	09:32:25	session_221230_1	0.768	20	20	10	221230_093615	15	0.7999999999999999	y
duration	long	10	2022/12/30	09:32:25	session_221230_1	0.768	20	20	10	221230_093625	16	0.56	n
duration	long	10	2022/12/30	09:32:25	session_221230_1	0.768	20	20	10	221230_093629	17	0.6399999999999999	n
duration	long	10	2022/12/30	09:32:25	session_221230_1	0.768	20	20	10	221230_093632	18	0.6240000000000001	n
duration	long	10	2022/12/30	09:32:25	session_221230_1	0.768	20	20	10	221230_093636	19	0.64	n
duration	long	11	2022/12/30	13:52:44	session_221230_3	0.768	23	19	9	221230_135424	1	1.04	y
duration	long	11	2022/12/30	13:52:44	session_221230_3	0.768	23	19	9	221230_135436	2	0.784	y
duration	long	11	2022/12/30	13:52:44	session_221230_3	0.768	23	19	9	221230_135444	3	0.688	n
duration	long	11	2022/12/30	13:52:44	session_221230_3	0.768	23	19	9	221230_135448	4	0.688	n
duration	long	11	2022/12/30	13:52:44	session_221230_3	0.768	23	19	9	221230_135451	5	0.608	n
duration	long	11	2022/12/30	13:52:44	session_221230_3	0.768	23	19	9	221230_135455	6	0.624	n
duration	long	11	2022/12/30	13:52:44	session_221230_3	0.768	23	19	9	221230_135500	7	0.96	y
duration	long	11	2022/12/30	13:52:44	session_221230_3	0.768	23	19	9	221230_135514	8	1.328	y
duration	long	11	2022/12/30	13:52:44	session_221230_3	0.768	23	19	9	221230_135529	9	0.72
duration	long	11	2022/12/30	13:52:44	session_221230_3	0.768	23	19	9	221230_135537	9	0.704	n
duration	long	11	2022/12/30	13:52:44	session_221230_3	0.768	23	19	9	221230_135541	10	0.608	n
duration	long	11	2022/12/30	13:52:44	session_221230_3	0.768	23	19	9	221230_135544	11	0.672	n
duration	long	11	2022/12/30	13:52:44	session_221230_3	0.768	23	19	9	221230_135549	12	0.944	y
duration	long	11	2022/12/30	13:52:44	session_221230_3	0.768	23	19	9	221230_135604	13	0.512	n
duration	long	11	2022/12/30	13:52:44	session_221230_3	0.768	23	19	9	221230_135608	14	0.784	y
duration	long	11	2022/12/30	13:52:44	session_221230_3	0.768	23	19	9	221230_135619	15	0.976	y
duration	long	11	2022/12/30	13:52:44	session_221230_3	0.768	23	19	9	221230_135631	16	0.704	n
duration	long	11	2022/12/30	13:52:44	session_221230_3	0.768	23	19	9	221230_135635	17	0.64
duration	long	11	2022/12/30	13:52:44	session_221230_3	0.768	23	19	9	221230_135642	17	0.896	y
duration	long	11	2022/12/30	13:52:44	session_221230_3	0.768	23	19	9	221230_135655	18	0.464
duration	long	11	2022/12/30	13:52:44	session_221230_3	0.768	23	19	9	221230_135704	18	0.128
duration	long	11	2022/12/30	13:52:44	session_221230_3	0.768	23	19	9	221230_135710	18	0.848	y
duration	long	11	2022/12/30	13:52:44	session_221230_3	0.768	23	19	9	221230_135728	19	0.448	n
duration	long	12	2022/12/30	17:17:21	session_221230_5	0.768	20	20	11	221230_171733	0	0.792	y
duration	long	12	2022/12/30	17:17:21	session_221230_5	0.768	20	20	11	221230_171741	1	0.861	y
duration	long	12	2022/12/30	17:17:21	session_221230_5	0.768	20	20	11	221230_171747	2	0.742	n
duration	long	12	2022/12/30	17:17:21	session_221230_5	0.768	20	20	11	221230_171750	3	0.779	y
duration	long	12	2022/12/30	17:17:21	session_221230_5	0.768	20	20	11	221230_171759	4	0.731	n
duration	long	12	2022/12/30	17:17:21	session_221230_5	0.768	20	20	11	221230_171804	5	0.716	n
duration	long	12	2022/12/30	17:17:21	session_221230_5	0.768	20	20	11	221230_171808	6	0.813	y
duration	long	12	2022/12/30	17:17:21	session_221230_5	0.768	20	20	11	221230_171817	7	0.966	y
duration	long	12	2022/12/30	17:17:21	session_221230_5	0.768	20	20	11	221230_171827	8	0.808	y
duration	long	12	2022/12/30	17:17:21	session_221230_5	0.768	20	20	11	221230_171838	9	0.779	y
duration	long	12	2022/12/30	17:17:21	session_221230_5	0.768	20	20	11	221230_171845	10	1.018	y
duration	long	12	2022/12/30	17:17:21	session_221230_5	0.768	20	20	11	221230_171859	11	0.76	n
duration	long	12	2022/12/30	17:17:21	session_221230_5	0.768	20	20	11	221230_171903	12	0.676	n
duration	long	12	2022/12/30	17:17:21	session_221230_5	0.768	20	20	11	221230_171907	13	0.812	y
duration	long	12	2022/12/30	17:17:21	session_221230_5	0.768	20	20	11	221230_171924	14	0.937	y
duration	long	12	2022/12/30	17:17:21	session_221230_5	0.768	20	20	11	221230_171933	15	0.9	y
duration	long	12	2022/12/30	17:17:21	session_221230_5	0.768	20	20	11	221230_171943	16	0.615	n
duration	long	12	2022/12/30	17:17:21	session_221230_5	0.768	20	20	11	221230_171946	17	0.705	n
duration	long	12	2022/12/30	17:17:21	session_221230_5	0.768	20	20	11	221230_171950	18	0.674	n
duration	long	12	2022/12/30	17:17:21	session_221230_5	0.768	20	20	11	221230_171955	19	0.613	n
duration	long	13	2022/12/31	09:49:36	session_221231_0	0.768	20	20	8	221231_095119	0	0.761	n
duration	long	13	2022/12/31	09:49:36	session_221231_0	0.768	20	20	8	221231_095125	1	0.53	n
duration	long	13	2022/12/31	09:49:36	session_221231_0	0.768	20	20	8	221231_095129	2	0.772	y
duration	long	13	2022/12/31	09:49:36	session_221231_0	0.768	20	20	8	221231_095139	3	0.89	y
duration	long	13	2022/12/31	09:49:36	session_221231_0	0.768	20	20	8	221231_095150	4	0.736	n
duration	long	13	2022/12/31	09:49:36	session_221231_0	0.768	20	20	8	221231_095201	5	0.756	n
duration	long	13	2022/12/31	09:49:36	session_221231_0	0.768	20	20	8	221231_095209	6	0.783	y
duration	long	13	2022/12/31	09:49:36	session_221231_0	0.768	20	20	8	221231_095220	7	0.803	y
duration	long	13	2022/12/31	09:49:36	session_221231_0	0.768	20	20	8	221231_095228	8	1.136	y
duration	long	13	2022/12/31	09:49:36	session_221231_0	0.768	20	20	8	221231_095244	9	0.633	n
duration	long	13	2022/12/31	09:49:36	session_221231_0	0.768	20	20	8	221231_095249	10	0.68	n
duration	long	13	2022/12/31	09:49:36	session_221231_0	0.768	20	20	8	221231_095254	11	0.583	n
duration	long	13	2022/12/31	09:49:36	session_221231_0	0.768	20	20	8	221231_095302	12	0.891	y
duration	long	13	2022/12/31	09:49:36	session_221231_0	0.768	20	20	8	221231_095317	13	0.611	n
duration	long	13	2022/12/31	09:49:36	session_221231_0	0.768	20	20	8	221231_095322	14	0.897	y
duration	long	13	2022/12/31	09:49:36	session_221231_0	0.768	20	20	8	221231_095333	15	1.154	y
duration	long	13	2022/12/31	09:49:36	session_221231_0	0.768	20	20	8	221231_095344	16	0.664	n
duration	long	13	2022/12/31	09:49:36	session_221231_0	0.768	20	20	8	221231_095349	17	0.683	n
duration	long	13	2022/12/31	09:49:36	session_221231_0	0.768	20	20	8	221231_095355	18	0.732	n
duration	long	13	2022/12/31	09:49:36	session_221231_0	0.768	20	20	8	221231_095400	19	0.699	n
duration	long	14	2023/01/02	13:53:14	session_230102_2	0.768	21	20	9	230102_135720	0	0.731	n
duration	long	14	2023/01/02	13:53:14	session_230102_2	0.768	21	20	9	230102_135728	1	0.693	n
duration	long	14	2023/01/02	13:53:14	session_230102_2	0.768	21	20	9	230102_135733	2	1.073	y
duration	long	14	2023/01/02	13:53:14	session_230102_2	0.768	21	20	9	230102_135741	3	0.183
duration	long	14	2023/01/02	13:53:14	session_230102_2	0.768	21	20	9	230102_135759	3	0.754	n
duration	long	14	2023/01/02	13:53:14	session_230102_2	0.768	21	20	9	230102_135807	4	0.962	y
duration	long	14	2023/01/02	13:53:14	session_230102_2	0.768	21	20	9	230102_135819	5	0.62	n
duration	long	14	2023/01/02	13:53:14	session_230102_2	0.768	21	20	9	230102_135825	6	0.553	n
duration	long	14	2023/01/02	13:53:14	session_230102_2	0.768	21	20	9	230102_135834	7	0.587	n
duration	long	14	2023/01/02	13:53:14	session_230102_2	0.768	21	20	9	230102_135842	8	0.87	y
duration	long	14	2023/01/02	13:53:14	session_230102_2	0.768	21	20	9	230102_135858	9	0.646	n
duration	long	14	2023/01/02	13:53:14	session_230102_2	0.768	21	20	9	230102_135904	10	1.041	y
duration	long	14	2023/01/02	13:53:14	session_230102_2	0.768	21	20	9	230102_135919	11	0.718	n
duration	long	14	2023/01/02	13:53:14	session_230102_2	0.768	21	20	9	230102_135925	12	0.842	y
duration	long	14	2023/01/02	13:53:14	session_230102_2	0.768	21	20	9	230102_135942	13	0.473	n
duration	long	14	2023/01/02	13:53:14	session_230102_2	0.768	21	20	9	230102_135950	14	0.828	y
duration	long	14	2023/01/02	13:53:14	session_230102_2	0.768	21	20	9	230102_140002	15	0.673	n
duration	long	14	2023/01/02	13:53:14	session_230102_2	0.768	21	20	9	230102_140010	16	0.911	y
duration	long	14	2023/01/02	13:53:14	session_230102_2	0.768	21	20	9	230102_140024	17	0.751	n
duration	long	14	2023/01/02	13:53:14	session_230102_2	0.768	21	20	9	230102_140030	18	0.788	y
duration	long	14	2023/01/02	13:53:14	session_230102_2	0.768	21	20	9	230102_140040	19	0.89	y
duration	long	15	2023/01/02	14:07:24	session_230102_3	0.768	20	20	14	230102_140859	0	0.877	y
duration	long	15	2023/01/02	14:07:24	session_230102_3	0.768	20	20	14	230102_140910	1	0.699	n
duration	long	15	2023/01/02	14:07:24	session_230102_3	0.768	20	20	14	230102_140916	2	0.515	n
duration	long	15	2023/01/02	14:07:24	session_230102_3	0.768	20	20	14	230102_140922	3	0.913	y
duration	long	15	2023/01/02	14:07:24	session_230102_3	0.768	20	20	14	230102_140941	4	0.771	y
duration	long	15	2023/01/02	14:07:24	session_230102_3	0.768	20	20	14	230102_140953	5	1.063	y
duration	long	15	2023/01/02	14:07:24	session_230102_3	0.768	20	20	14	230102_141003	6	0.635	n
duration	long	15	2023/01/02	14:07:24	session_230102_3	0.768	20	20	14	230102_141008	7	0.873	y
duration	long	15	2023/01/02	14:07:24	session_230102_3	0.768	20	20	14	230102_141017	8	0.678	n
duration	long	15	2023/01/02	14:07:24	session_230102_3	0.768	20	20	14	230102_141025	9	1.445	y
duration	long	15	2023/01/02	14:07:24	session_230102_3	0.768	20	20	14	230102_141040	10	0.78	y
duration	long	15	2023/01/02	14:07:24	session_230102_3	0.768	20	20	14	230102_141050	11	0.894	y
duration	long	15	2023/01/02	14:07:24	session_230102_3	0.768	20	20	14	230102_141103	12	0.732	n
duration	long	15	2023/01/02	14:07:24	session_230102_3	0.768	20	20	14	230102_141108	13	0.898	y
duration	long	15	2023/01/02	14:07:24	session_230102_3	0.768	20	20	14	230102_141119	14	1.478	y
duration	long	15	2023/01/02	14:07:24	session_230102_3	0.768	20	20	14	230102_141134	15	1.039	y
duration	long	15	2023/01/02	14:07:24	session_230102_3	0.768	20	20	14	230102_141145	16	1.196	y
duration	long	15	2023/01/02	14:07:24	session_230102_3	0.768	20	20	14	230102_141201	17	1.169	y
duration	long	15	2023/01/02	14:07:24	session_230102_3	0.768	20	20	14	230102_141211	18	0.972	y
duration	long	15	2023/01/02	14:07:24	session_230102_3	0.768	20	20	14	230102_141225	19	0.679	n
duration	long	16	2023/01/02	16:55:34	session_230102_5	0.768	24	20	19	230102_165758	0	1.469	y
duration	long	16	2023/01/02	16:55:34	session_230102_5	0.768	24	20	19	230102_165812	1	1.642	y
duration	long	16	2023/01/02	16:55:34	session_230102_5	0.768	24	20	19	230102_165827	2	0.954	y
duration	long	16	2023/01/02	16:55:34	session_230102_5	0.768	24	20	19	230102_165839	3	1.458	y
duration	long	16	2023/01/02	16:55:34	session_230102_5	0.768	24	20	19	230102_165851	4	1.423	y
duration	long	16	2023/01/02	16:55:34	session_230102_5	0.768	24	20	19	230102_165905	5	0.972	y
duration	long	16	2023/01/02	16:55:34	session_230102_5	0.768	24	20	19	230102_165914	6	0.797	y
duration	long	16	2023/01/02	16:55:34	session_230102_5	0.768	24	20	19	230102_165923	7	0.817	y
duration	long	16	2023/01/02	16:55:34	session_230102_5	0.768	24	20	19	230102_165935	8	1.395	y
duration	long	16	2023/01/02	16:55:34	session_230102_5	0.768	24	20	19	230102_165951	9	1.044	y
duration	long	16	2023/01/02	16:55:34	session_230102_5	0.768	24	20	19	230102_170011	10	0.678	n
duration	long	16	2023/01/02	16:55:34	session_230102_5	0.768	24	20	19	230102_170023	11	1.371	y
duration	long	16	2023/01/02	16:55:34	session_230102_5	0.768	24	20	19	230102_170035	12	1.309	y
duration	long	16	2023/01/02	16:55:34	session_230102_5	0.768	24	20	19	230102_170053	13	0.862	y
duration	long	16	2023/01/02	16:55:34	session_230102_5	0.768	24	20	19	230102_170112	14	0.438
duration	long	16	2023/01/02	16:55:34	session_230102_5	0.768	24	20	19	230102_170126	14	0.074
duration	long	16	2023/01/02	16:55:34	session_230102_5	0.768	24	20	19	230102_170323	14	1.035	y
duration	long	16	2023/01/02	16:55:34	session_230102_5	0.768	24	20	19	230102_170333	15	0.905	y
duration	long	16	2023/01/02	16:55:34	session_230102_5	0.768	24	20	19	230102_170342	16	1.402	y
duration	long	16	2023/01/02	16:55:34	session_230102_5	0.768	24	20	19	230102_170352	17	1.171	y
duration	long	16	2023/01/02	16:55:34	session_230102_5	0.768	24	20	19	230102_170401	18	0.833	y
duration	long	16	2023/01/02	16:55:34	session_230102_5	0.768	24	20	19	230102_170425	19	0.426
duration	long	16	2023/01/02	16:55:34	session_230102_5	0.768	24	20	19	230102_170439	19	0.725
duration	long	16	2023/01/02	16:55:34	session_230102_5	0.768	24	20	19	230102_170453	19	0.848	y
duration	long	17	2023/01/03	09:59:31	session_230103_1	0.768	21	20	17	230103_100130	0	0.784
duration	long	17	2023/01/03	09:59:31	session_230103_1	0.768	21	20	17	230103_100143	0	1.503	y
duration	long	17	2023/01/03	09:59:31	session_230103_1	0.768	21	20	17	230103_100157	1	1.305	y
duration	long	17	2023/01/03	09:59:31	session_230103_1	0.768	21	20	17	230103_100223	2	1.158	y
duration	long	17	2023/01/03	09:59:31	session_230103_1	0.768	21	20	17	230103_100233	3	1.366	y
duration	long	17	2023/01/03	09:59:31	session_230103_1	0.768	21	20	17	230103_100249	4	1.37	y
duration	long	17	2023/01/03	09:59:31	session_230103_1	0.768	21	20	17	230103_100306	5	0.799	y
duration	long	17	2023/01/03	09:59:31	session_230103_1	0.768	21	20	17	230103_100316	6	1.87	y
duration	long	17	2023/01/03	09:59:31	session_230103_1	0.768	21	20	17	230103_100328	7	1.355	y
duration	long	17	2023/01/03	09:59:31	session_230103_1	0.768	21	20	17	230103_100338	8	1.005	y
duration	long	17	2023/01/03	09:59:31	session_230103_1	0.768	21	20	17	230103_100349	9	1.168	y
duration	long	17	2023/01/03	09:59:31	session_230103_1	0.768	21	20	17	230103_100403	10	0.915	y
duration	long	17	2023/01/03	09:59:31	session_230103_1	0.768	21	20	17	230103_100413	11	0.993	y
duration	long	17	2023/01/03	09:59:31	session_230103_1	0.768	21	20	17	230103_100426	12	1.139	y
duration	long	17	2023/01/03	09:59:31	session_230103_1	0.768	21	20	17	230103_100438	13	0.753	n
duration	long	17	2023/01/03	09:59:31	session_230103_1	0.768	21	20	17	230103_100446	14	1.667	y
duration	long	17	2023/01/03	09:59:31	session_230103_1	0.768	21	20	17	230103_100503	15	0.804	y
duration	long	17	2023/01/03	09:59:31	session_230103_1	0.768	21	20	17	230103_100512	16	1.01	y
duration	long	17	2023/01/03	09:59:31	session_230103_1	0.768	21	20	17	230103_100522	17	0.731	n
duration	long	17	2023/01/03	09:59:31	session_230103_1	0.768	21	20	17	230103_100530	18	0.663	n
duration	long	17	2023/01/03	09:59:31	session_230103_1	0.768	21	20	17	230103_100539	19	1.235	y
duration	long	18	2023/01/03	12:07:58	session_230103_3	1.092	24	20	8	230103_121004	0	0.595
duration	long	18	2023/01/03	12:07:58	session_230103_3	1.092	24	20	8	230103_121014	0	0.963	n
duration	long	18	2023/01/03	12:07:58	session_230103_3	1.092	24	20	8	230103_121020	1	1.086
duration	long	18	2023/01/03	12:07:58	session_230103_3	1.092	24	20	8	230103_121031	1	1.734	y
duration	long	18	2023/01/03	12:07:58	session_230103_3	1.092	24	20	8	230103_121044	2	0.865	n
duration	long	18	2023/01/03	12:07:58	session_230103_3	1.092	24	20	8	230103_121051	3	1.259	y
duration	long	18	2023/01/03	12:07:58	session_230103_3	1.092	24	20	8	230103_121102	4	1.144	y
duration	long	18	2023/01/03	12:07:58	session_230103_3	1.092	24	20	8	230103_121117	5	0.99	n
duration	long	18	2023/01/03	12:07:58	session_230103_3	1.092	24	20	8	230103_121124	6	0.584	n
duration	long	18	2023/01/03	12:07:58	session_230103_3	1.092	24	20	8	230103_121136	7	1.445	y
duration	long	18	2023/01/03	12:07:58	session_230103_3	1.092	24	20	8	230103_121158	8	0.835	n
duration	long	18	2023/01/03	12:07:58	session_230103_3	1.092	24	20	8	230103_121204	9	0.745	n
duration	long	18	2023/01/03	12:07:58	session_230103_3	1.092	24	20	8	230103_121211	10	1.406	y
duration	long	18	2023/01/03	12:07:58	session_230103_3	1.092	24	20	8	230103_121230	11	1.483	y
duration	long	18	2023/01/03	12:07:58	session_230103_3	1.092	24	20	8	230103_121250	12	1.059
duration	long	18	2023/01/03	12:07:58	session_230103_3	1.092	24	20	8	230103_121301	12	1.007	n
duration	long	18	2023/01/03	12:07:58	session_230103_3	1.092	24	20	8	230103_121314	13	1.278	y
duration	long	18	2023/01/03	12:07:58	session_230103_3	1.092	24	20	8	230103_121333	14	0.839	n
duration	long	18	2023/01/03	12:07:58	session_230103_3	1.092	24	20	8	230103_121351	15	0.935	n
duration	long	18	2023/01/03	12:07:58	session_230103_3	1.092	24	20	8	230103_121359	16	0.899	n
duration	long	18	2023/01/03	12:07:58	session_230103_3	1.092	24	20	8	230103_121409	17	1.563	y
duration	long	18	2023/01/03	12:07:58	session_230103_3	1.092	24	20	8	230103_121426	18	0.843	n
duration	long	18	2023/01/03	12:07:58	session_230103_3	1.092	24	20	8	230103_121437	19	0.759
duration	long	18	2023/01/03	12:07:58	session_230103_3	1.092	24	20	8	230103_121444	19	0.926	n
duration	long	19	2023/01/03	17:05:10	session_230103_4	1.092	20	20	14	230103_170732	0	1.656	y
duration	long	19	2023/01/03	17:05:10	session_230103_4	1.092	20	20	14	230103_170755	1	1.22	y
duration	long	19	2023/01/03	17:05:10	session_230103_4	1.092	20	20	14	230103_170813	2	0.827	n
duration	long	19	2023/01/03	17:05:10	session_230103_4	1.092	20	20	14	230103_170818	3	0.715	n
duration	long	19	2023/01/03	17:05:10	session_230103_4	1.092	20	20	14	230103_170827	4	1.182	y
duration	long	19	2023/01/03	17:05:10	session_230103_4	1.092	20	20	14	230103_170839	5	1.576	y
duration	long	19	2023/01/03	17:05:10	session_230103_4	1.092	20	20	14	230103_170852	6	1.222	y
duration	long	19	2023/01/03	17:05:10	session_230103_4	1.092	20	20	14	230103_170905	7	1.283	y
duration	long	19	2023/01/03	17:05:10	session_230103_4	1.092	20	20	14	230103_170916	8	1.402	y
duration	long	19	2023/01/03	17:05:10	session_230103_4	1.092	20	20	14	230103_170929	9	1.293	y
duration	long	19	2023/01/03	17:05:10	session_230103_4	1.092	20	20	14	230103_170941	10	0.684	n
duration	long	19	2023/01/03	17:05:10	session_230103_4	1.092	20	20	14	230103_170948	11	1.307	y
duration	long	19	2023/01/03	17:05:10	session_230103_4	1.092	20	20	14	230103_171003	12	1.096	y
duration	long	19	2023/01/03	17:05:10	session_230103_4	1.092	20	20	14	230103_171020	13	1.283	y
duration	long	19	2023/01/03	17:05:10	session_230103_4	1.092	20	20	14	230103_171036	14	1.023	n
duration	long	19	2023/01/03	17:05:10	session_230103_4	1.092	20	20	14	230103_171048	15	1.071	n
duration	long	19	2023/01/03	17:05:10	session_230103_4	1.092	20	20	14	230103_171117	16	1.019	n
duration	long	19	2023/01/03	17:05:10	session_230103_4	1.092	20	20	14	230103_171133	17	1.173	y
duration	long	19	2023/01/03	17:05:10	session_230103_4	1.092	20	20	14	230103_171152	18	1.145	y
duration	long	19	2023/01/03	17:05:10	session_230103_4	1.092	20	20	14	230103_171202	19	1.371	y
duration	long	20	2023/01/04	10:06:47	session_230104_0	1.092	22	20	6	230104_100815	0	0.934	n
duration	long	20	2023/01/04	10:06:47	session_230104_0	1.092	22	20	6	230104_100824	1	1.271	y
duration	long	20	2023/01/04	10:06:47	session_230104_0	1.092	22	20	6	230104_100838	2	1.325
duration	long	20	2023/01/04	10:06:47	session_230104_0	1.092	22	20	6	230104_100849	2	0.847	n
duration	long	20	2023/01/04	10:06:47	session_230104_0	1.092	22	20	6	230104_100857	3	1.214	y
duration	long	20	2023/01/04	10:06:47	session_230104_0	1.092	22	20	6	230104_100920	4	1.069	n
duration	long	20	2023/01/04	10:06:47	session_230104_0	1.092	22	20	6	230104_100933	5	0.799	n
duration	long	20	2023/01/04	10:06:47	session_230104_0	1.092	22	20	6	230104_100940	6	0.475	n
duration	long	20	2023/01/04	10:06:47	session_230104_0	1.092	22	20	6	230104_100948	7	0.338	n
duration	long	20	2023/01/04	10:06:47	session_230104_0	1.092	22	20	6	230104_100956	8	1.362	y
duration	long	20	2023/01/04	10:06:47	session_230104_0	1.092	22	20	6	230104_101013	9	1.199	y
duration	long	20	2023/01/04	10:06:47	session_230104_0	1.092	22	20	6	230104_101025	10	0.926	n
duration	long	20	2023/01/04	10:06:47	session_230104_0	1.092	22	20	6	230104_101032	11	1.381	y
duration	long	20	2023/01/04	10:06:47	session_230104_0	1.092	22	20	6	230104_101052	12	0.182	n
duration	long	20	2023/01/04	10:06:47	session_230104_0	1.092	22	20	6	230104_101102	13	0.977	n
duration	long	20	2023/01/04	10:06:47	session_230104_0	1.092	22	20	6	230104_101111	14	0.772	n
duration	long	20	2023/01/04	10:06:47	session_230104_0	1.092	22	20	6	230104_101122	15	0.582	n
duration	long	20	2023/01/04	10:06:47	session_230104_0	1.092	22	20	6	230104_101134	16	0.509
duration	long	20	2023/01/04	10:06:47	session_230104_0	1.092	22	20	6	230104_101155	16	1.021	n
duration	long	20	2023/01/04	10:06:47	session_230104_0	1.092	22	20	6	230104_101207	17	0.924	n
duration	long	20	2023/01/04	10:06:47	session_230104_0	1.092	22	20	6	230104_101215	18	1.027	n
duration	long	20	2023/01/04	10:06:47	session_230104_0	1.092	22	20	6	230104_101225	19	1.111	y
duration	long	21	2023/01/04	14:39:14	session_230104_3	1.092	21	20	12	230104_144039	0	0.746	n
duration	long	21	2023/01/04	14:39:14	session_230104_3	1.092	21	20	12	230104_144047	1	1.074	n
duration	long	21	2023/01/04	14:39:14	session_230104_3	1.092	21	20	12	230104_144054	2	0.553	n
duration	long	21	2023/01/04	14:39:14	session_230104_3	1.092	21	20	12	230104_144102	3	1.511	y
duration	long	21	2023/01/04	14:39:14	session_230104_3	1.092	21	20	12	230104_144115	4	1.105	y
duration	long	21	2023/01/04	14:39:14	session_230104_3	1.092	21	20	12	230104_144132	5	0.952	n
duration	long	21	2023/01/04	14:39:14	session_230104_3	1.092	21	20	12	230104_144137	6	0.713	n
duration	long	21	2023/01/04	14:39:14	session_230104_3	1.092	21	20	12	230104_144143	7	1.455	y
duration	long	21	2023/01/04	14:39:14	session_230104_3	1.092	21	20	12	230104_144200	8	1.202	y
duration	long	21	2023/01/04	14:39:14	session_230104_3	1.092	21	20	12	230104_144213	9	1.647	y
duration	long	21	2023/01/04	14:39:14	session_230104_3	1.092	21	20	12	230104_144231	10	1.523	y
duration	long	21	2023/01/04	14:39:14	session_230104_3	1.092	21	20	12	230104_144243	11	0.69	n
duration	long	21	2023/01/04	14:39:14	session_230104_3	1.092	21	20	12	230104_144252	12	1.078	n
duration	long	21	2023/01/04	14:39:14	session_230104_3	1.092	21	20	12	230104_144302	13	1.324	y
duration	long	21	2023/01/04	14:39:14	session_230104_3	1.092	21	20	12	230104_144316	14	1.335	y
duration	long	21	2023/01/04	14:39:14	session_230104_3	1.092	21	20	12	230104_144327	15	1.35	y
duration	long	21	2023/01/04	14:39:14	session_230104_3	1.092	21	20	12	230104_144338	16	1.118
duration	long	21	2023/01/04	14:39:14	session_230104_3	1.092	21	20	12	230104_144351	16	1.213	y
duration	long	21	2023/01/04	14:39:14	session_230104_3	1.092	21	20	12	230104_144402	17	1.242	y
duration	long	21	2023/01/04	14:39:14	session_230104_3	1.092	21	20	12	230104_144414	18	2.004	y
duration	long	21	2023/01/04	14:39:14	session_230104_3	1.092	21	20	12	230104_144432	19	0.981	n
duration	long	22	2023/01/05	10:52:00	session_230105_1	1.092	20	20	17	230105_105810	0	1.65	y
duration	long	22	2023/01/05	10:52:00	session_230105_1	1.092	20	20	17	230105_105829	1	1.465	y
duration	long	22	2023/01/05	10:52:00	session_230105_1	1.092	20	20	17	230105_105853	2	1.48	y
duration	long	22	2023/01/05	10:52:00	session_230105_1	1.092	20	20	17	230105_105911	3	1.488	y
duration	long	22	2023/01/05	10:52:00	session_230105_1	1.092	20	20	17	230105_105939	4	1.489	y
duration	long	22	2023/01/05	10:52:00	session_230105_1	1.092	20	20	17	230105_105953	5	1.209	y
duration	long	22	2023/01/05	10:52:00	session_230105_1	1.092	20	20	17	230105_110004	6	0.862	n
duration	long	22	2023/01/05	10:52:00	session_230105_1	1.092	20	20	17	230105_110017	7	0.858	n
duration	long	22	2023/01/05	10:52:00	session_230105_1	1.092	20	20	17	230105_110025	8	1.445	y
duration	long	22	2023/01/05	10:52:00	session_230105_1	1.092	20	20	17	230105_110050	9	1.181	y
duration	long	22	2023/01/05	10:52:00	session_230105_1	1.092	20	20	17	230105_110116	10	1.377	y
duration	long	22	2023/01/05	10:52:00	session_230105_1	1.092	20	20	17	230105_110129	11	1.258	y
duration	long	22	2023/01/05	10:52:00	session_230105_1	1.092	20	20	17	230105_110141	12	1.153	y
duration	long	22	2023/01/05	10:52:00	session_230105_1	1.092	20	20	17	230105_110152	13	0.997	n
duration	long	22	2023/01/05	10:52:00	session_230105_1	1.092	20	20	17	230105_110201	14	1.523	y
duration	long	22	2023/01/05	10:52:00	session_230105_1	1.092	20	20	17	230105_110216	15	1.543	y
duration	long	22	2023/01/05	10:52:00	session_230105_1	1.092	20	20	17	230105_110229	16	1.269	y
duration	long	22	2023/01/05	10:52:00	session_230105_1	1.092	20	20	17	230105_110242	17	1.879	y
duration	long	22	2023/01/05	10:52:00	session_230105_1	1.092	20	20	17	230105_110257	18	2.06	y
duration	long	22	2023/01/05	10:52:00	session_230105_1	1.092	20	20	17	230105_110310	19	1.491	y
duration	long	23	2023/01/05	17:21:42	session_230105_2	1.092	23	20	16	230105_172329	0	0.648	n
duration	long	23	2023/01/05	17:21:42	session_230105_2	1.092	23	20	16	230105_172339	1	1.029	n
duration	long	23	2023/01/05	17:21:42	session_230105_2	1.092	23	20	16	230105_172349	2	1.489	y
duration	long	23	2023/01/05	17:21:42	session_230105_2	1.092	23	20	16	230105_172412	3	0.909
duration	long	23	2023/01/05	17:21:42	session_230105_2	1.092	23	20	16	230105_172419	3	1.197	y
duration	long	23	2023/01/05	17:21:42	session_230105_2	1.092	23	20	16	230105_172434	4	1.864	y
duration	long	23	2023/01/05	17:21:42	session_230105_2	1.092	23	20	16	230105_172453	5	1.024
duration	long	23	2023/01/05	17:21:42	session_230105_2	1.092	23	20	16	230105_172505	5	1.157	y
duration	long	23	2023/01/05	17:21:42	session_230105_2	1.092	23	20	16	230105_172555	6	1.727	y
duration	long	23	2023/01/05	17:21:42	session_230105_2	1.092	23	20	16	230105_172615	7	1.566	y
duration	long	23	2023/01/05	17:21:42	session_230105_2	1.092	23	20	16	230105_172638	8	0.828	n
duration	long	23	2023/01/05	17:21:42	session_230105_2	1.092	23	20	16	230105_172650	9	1.678	y
duration	long	23	2023/01/05	17:21:42	session_230105_2	1.092	23	20	16	230105_172710	10	1.835	y
duration	long	23	2023/01/05	17:21:42	session_230105_2	1.092	23	20	16	230105_172730	11	0.836	n
duration	long	23	2023/01/05	17:21:42	session_230105_2	1.092	23	20	16	230105_172738	12	1.309	y
duration	long	23	2023/01/05	17:21:42	session_230105_2	1.092	23	20	16	230105_172750	13	1.319	y
duration	long	23	2023/01/05	17:21:42	session_230105_2	1.092	23	20	16	230105_172802	14	1.759	y
duration	long	23	2023/01/05	17:21:42	session_230105_2	1.092	23	20	16	230105_172825	15	1.667	y
duration	long	23	2023/01/05	17:21:42	session_230105_2	1.092	23	20	16	230105_172907	16	1.441	y
duration	long	23	2023/01/05	17:21:42	session_230105_2	1.092	23	20	16	230105_172924	17	0.912
duration	long	23	2023/01/05	17:21:42	session_230105_2	1.092	23	20	16	230105_172932	17	1.384	y
duration	long	23	2023/01/05	17:21:42	session_230105_2	1.092	23	20	16	230105_172947	18	1.131	y
duration	long	23	2023/01/05	17:21:42	session_230105_2	1.092	23	20	16	230105_173001	19	1.512	y
duration	long	24	2023/01/06	11:12:22	session_230106_2	1.443	24	20	15	230106_111345	0	1.241
duration	long	24	2023/01/06	11:12:22	session_230106_2	1.443	24	20	15	230106_111357	0	1.42	n
duration	long	24	2023/01/06	11:12:22	session_230106_2	1.443	24	20	15	230106_111406	1	1.746	y
duration	long	24	2023/01/06	11:12:22	session_230106_2	1.443	24	20	15	230106_111421	2	1.331	n
duration	long	24	2023/01/06	11:12:22	session_230106_2	1.443	24	20	15	230106_111432	3	2.408
duration	long	24	2023/01/06	11:12:22	session_230106_2	1.443	24	20	15	230106_111452	3	1.721	y
duration	long	24	2023/01/06	11:12:22	session_230106_2	1.443	24	20	15	230106_111511	4	1.116	n
duration	long	24	2023/01/06	11:12:22	session_230106_2	1.443	24	20	15	230106_111519	5	1.636	y
duration	long	24	2023/01/06	11:12:22	session_230106_2	1.443	24	20	15	230106_111535	6	0.996
duration	long	24	2023/01/06	11:12:22	session_230106_2	1.443	24	20	15	230106_111551	6	1.475	y
duration	long	24	2023/01/06	11:12:22	session_230106_2	1.443	24	20	15	230106_111614	7	1.717	y
duration	long	24	2023/01/06	11:12:22	session_230106_2	1.443	24	20	15	230106_111631	8	2.117	y
duration	long	24	2023/01/06	11:12:22	session_230106_2	1.443	24	20	15	230106_111643	9	1.082	n
duration	long	24	2023/01/06	11:12:22	session_230106_2	1.443	24	20	15	230106_111653	10	1.643	y
duration	long	24	2023/01/06	11:12:22	session_230106_2	1.443	24	20	15	230106_111709	11	1.217
duration	long	24	2023/01/06	11:12:22	session_230106_2	1.443	24	20	15	230106_111720	11	1.743	y
duration	long	24	2023/01/06	11:12:22	session_230106_2	1.443	24	20	15	230106_111733	12	1.892	y
duration	long	24	2023/01/06	11:12:22	session_230106_2	1.443	24	20	15	230106_111747	13	1.723	y
duration	long	24	2023/01/06	11:12:22	session_230106_2	1.443	24	20	15	230106_111757	14	1.674	y
duration	long	24	2023/01/06	11:12:22	session_230106_2	1.443	24	20	15	230106_111812	15	1.138	n
duration	long	24	2023/01/06	11:12:22	session_230106_2	1.443	24	20	15	230106_111822	16	1.919	y
duration	long	24	2023/01/06	11:12:22	session_230106_2	1.443	24	20	15	230106_111833	17	1.484	y
duration	long	24	2023/01/06	11:12:22	session_230106_2	1.443	24	20	15	230106_111845	18	1.678	y
duration	long	24	2023/01/06	11:12:22	session_230106_2	1.443	24	20	15	230106_111857	19	1.516	y
duration	long	25	2023/01/07	11:30:02	session_230107_0	1.443	21	20	15	230107_113137	0	1.55	y
duration	long	25	2023/01/07	11:30:02	session_230107_0	1.443	21	20	15	230107_113206	1	1.267	n
duration	long	25	2023/01/07	11:30:02	session_230107_0	1.443	21	20	15	230107_113216	2	1.845	y
duration	long	25	2023/01/07	11:30:02	session_230107_0	1.443	21	20	15	230107_113235	3	1.147	n
duration	long	25	2023/01/07	11:30:02	session_230107_0	1.443	21	20	15	230107_113246	4	1.951	y
duration	long	25	2023/01/07	11:30:02	session_230107_0	1.443	21	20	15	230107_113302	5	1.595	y
duration	long	25	2023/01/07	11:30:02	session_230107_0	1.443	21	20	15	230107_113321	6	2.079	y
duration	long	25	2023/01/07	11:30:02	session_230107_0	1.443	21	20	15	230107_113340	7	1.038	n
duration	long	25	2023/01/07	11:30:02	session_230107_0	1.443	21	20	15	230107_113352	8	1.768	y
duration	long	25	2023/01/07	11:30:02	session_230107_0	1.443	21	20	15	230107_113406	9	1.477	y
duration	long	25	2023/01/07	11:30:02	session_230107_0	1.443	21	20	15	230107_113421	10	1.711	y
duration	long	25	2023/01/07	11:30:02	session_230107_0	1.443	21	20	15	230107_113440	11	2.402	y
duration	long	25	2023/01/07	11:30:02	session_230107_0	1.443	21	20	15	230107_113455	12	1.698	y
duration	long	25	2023/01/07	11:30:02	session_230107_0	1.443	21	20	15	230107_113511	13	2.167	y
duration	long	25	2023/01/07	11:30:02	session_230107_0	1.443	21	20	15	230107_113526	14	2.027
duration	long	25	2023/01/07	11:30:02	session_230107_0	1.443	21	20	15	230107_113547	14	1.935	y
duration	long	25	2023/01/07	11:30:02	session_230107_0	1.443	21	20	15	230107_113602	15	1.659	y
duration	long	25	2023/01/07	11:30:02	session_230107_0	1.443	21	20	15	230107_113617	16	2.321	y
duration	long	25	2023/01/07	11:30:02	session_230107_0	1.443	21	20	15	230107_113635	17	1.139	n
duration	long	25	2023/01/07	11:30:02	session_230107_0	1.443	21	20	15	230107_113652	18	1.853	y
duration	long	25	2023/01/07	11:30:02	session_230107_0	1.443	21	20	15	230107_113707	19	1.216	n
duration	long	26	2023/01/09	11:39:01	session_230109_2	1.443	21	20	19	230109_113910	0	1.754	y
duration	long	26	2023/01/09	11:39:01	session_230109_2	1.443	21	20	19	230109_113925	1	1.75	y
duration	long	26	2023/01/09	11:39:01	session_230109_2	1.443	21	20	19	230109_113937	2	2.43	y
duration	long	26	2023/01/09	11:39:01	session_230109_2	1.443	21	20	19	230109_113953	3	2.24	y
duration	long	26	2023/01/09	11:39:01	session_230109_2	1.443	21	20	19	230109_114014	4	1.648	y
duration	long	26	2023/01/09	11:39:01	session_230109_2	1.443	21	20	19	230109_114026	5	2.072	y
duration	long	26	2023/01/09	11:39:01	session_230109_2	1.443	21	20	19	230109_114041	6	1.937	y
duration	long	26	2023/01/09	11:39:01	session_230109_2	1.443	21	20	19	230109_114100	7	1.685	y
duration	long	26	2023/01/09	11:39:01	session_230109_2	1.443	21	20	19	230109_114127	8	2.137	y
duration	long	26	2023/01/09	11:39:01	session_230109_2	1.443	21	20	19	230109_114140	9	2.248	y
duration	long	26	2023/01/09	11:39:01	session_230109_2	1.443	21	20	19	230109_114202	10	1.988	y
duration	long	26	2023/01/09	11:39:01	session_230109_2	1.443	21	20	19	230109_114215	11	2.057	y
duration	long	26	2023/01/09	11:39:01	session_230109_2	1.443	21	20	19	230109_114226	12	1.753
duration	long	26	2023/01/09	11:39:01	session_230109_2	1.443	21	20	19	230109_114244	12	1.807	y
duration	long	26	2023/01/09	11:39:01	session_230109_2	1.443	21	20	19	230109_114257	13	2.083	y
duration	long	26	2023/01/09	11:39:01	session_230109_2	1.443	21	20	19	230109_114311	14	2.443	y
duration	long	26	2023/01/09	11:39:01	session_230109_2	1.443	21	20	19	230109_114331	15	2.079	y
duration	long	26	2023/01/09	11:39:01	session_230109_2	1.443	21	20	19	230109_114347	16	1.56	y
duration	long	26	2023/01/09	11:39:01	session_230109_2	1.443	21	20	19	230109_114402	17	1.12	n
duration	long	26	2023/01/09	11:39:01	session_230109_2	1.443	21	20	19	230109_114411	18	2.795	y
duration	long	26	2023/01/09	11:39:01	session_230109_2	1.443	21	20	19	230109_114423	19	1.951	y
duration	long	27	2023/01/09	14:37:22	session_230109_5	1.443	24	20	19	230109_143900	0	1.484	y
duration	long	27	2023/01/09	14:37:22	session_230109_5	1.443	24	20	19	230109_143911	1	2.182	y
duration	long	27	2023/01/09	14:37:22	session_230109_5	1.443	24	20	19	230109_143931	2	2.145	y
duration	long	27	2023/01/09	14:37:22	session_230109_5	1.443	24	20	19	230109_143943	3	1.891	y
duration	long	27	2023/01/09	14:37:22	session_230109_5	1.443	24	20	19	230109_143957	4	1.454	y
duration	long	27	2023/01/09	14:37:22	session_230109_5	1.443	24	20	19	230109_144010	5	1.503	y
duration	long	27	2023/01/09	14:37:22	session_230109_5	1.443	24	20	19	230109_144026	6	1.399
duration	long	27	2023/01/09	14:37:22	session_230109_5	1.443	24	20	19	230109_144043	6	1.792	y
duration	long	27	2023/01/09	14:37:22	session_230109_5	1.443	24	20	19	230109_144100	7	2.192	y
duration	long	27	2023/01/09	14:37:22	session_230109_5	1.443	24	20	19	230109_144115	8	1.798
duration	long	27	2023/01/09	14:37:22	session_230109_5	1.443	24	20	19	230109_144127	8	2.02	y
duration	long	27	2023/01/09	14:37:22	session_230109_5	1.443	24	20	19	230109_144158	9	1.499	y
duration	long	27	2023/01/09	14:37:22	session_230109_5	1.443	24	20	19	230109_144219	10	1.553	y
duration	long	27	2023/01/09	14:37:22	session_230109_5	1.443	24	20	19	230109_144231	11	1.773	y
duration	long	27	2023/01/09	14:37:22	session_230109_5	1.443	24	20	19	230109_144246	12	2.483	y
duration	long	27	2023/01/09	14:37:22	session_230109_5	1.443	24	20	19	230109_144301	13	1.689	y
duration	long	27	2023/01/09	14:37:22	session_230109_5	1.443	24	20	19	230109_144314	14	1.733	y
duration	long	27	2023/01/09	14:37:22	session_230109_5	1.443	24	20	19	230109_144332	15	1.775	y
duration	long	27	2023/01/09	14:37:22	session_230109_5	1.443	24	20	19	230109_144347	16	1.314	n
duration	long	27	2023/01/09	14:37:22	session_230109_5	1.443	24	20	19	230109_144404	17	1.883
duration	long	27	2023/01/09	14:37:22	session_230109_5	1.443	24	20	19	230109_144421	17	1.817	y
duration	long	27	2023/01/09	14:37:22	session_230109_5	1.443	24	20	19	230109_144434	18	1.919	y
duration	long	27	2023/01/09	14:37:22	session_230109_5	1.443	24	20	19	230109_144456	19	1.506
duration	long	27	2023/01/09	14:37:22	session_230109_5	1.443	24	20	19	230109_144510	19	2.082	y
duration	long	28	2023/01/09	17:02:18	session_230109_7	1.905	21	20	7	230109_170341	0	1.517	n
duration	long	28	2023/01/09	17:02:18	session_230109_7	1.905	21	20	7	230109_170355	1	1.631
duration	long	28	2023/01/09	17:02:18	session_230109_7	1.905	21	20	7	230109_170405	1	2.296	y
duration	long	28	2023/01/09	17:02:18	session_230109_7	1.905	21	20	7	230109_170423	2	1.858	n
duration	long	28	2023/01/09	17:02:18	session_230109_7	1.905	21	20	7	230109_170434	3	1.431	n
duration	long	28	2023/01/09	17:02:18	session_230109_7	1.905	21	20	7	230109_170446	4	1.948	y
duration	long	28	2023/01/09	17:02:18	session_230109_7	1.905	21	20	7	230109_170509	5	1.915	y
duration	long	28	2023/01/09	17:02:18	session_230109_7	1.905	21	20	7	230109_170524	6	2.105	y
duration	long	28	2023/01/09	17:02:18	session_230109_7	1.905	21	20	7	230109_170541	7	1.703	n
duration	long	28	2023/01/09	17:02:18	session_230109_7	1.905	21	20	7	230109_170551	8	1.593	n
duration	long	28	2023/01/09	17:02:18	session_230109_7	1.905	21	20	7	230109_170604	9	1.511	n
duration	long	28	2023/01/09	17:02:18	session_230109_7	1.905	21	20	7	230109_170625	10	1.708	n
duration	long	28	2023/01/09	17:02:18	session_230109_7	1.905	21	20	7	230109_170637	11	1.902	n
duration	long	28	2023/01/09	17:02:18	session_230109_7	1.905	21	20	7	230109_170649	12	1.631	n
duration	long	28	2023/01/09	17:02:18	session_230109_7	1.905	21	20	7	230109_170703	13	2.719	y
duration	long	28	2023/01/09	17:02:18	session_230109_7	1.905	21	20	7	230109_170724	14	1.863	n
duration	long	28	2023/01/09	17:02:18	session_230109_7	1.905	21	20	7	230109_170737	15	1.531	n
duration	long	28	2023/01/09	17:02:18	session_230109_7	1.905	21	20	7	230109_170751	16	2.062	y
duration	long	28	2023/01/09	17:02:18	session_230109_7	1.905	21	20	7	230109_170809	17	1.589	n
duration	long	28	2023/01/09	17:02:18	session_230109_7	1.905	21	20	7	230109_170838	18	2.099	y
duration	long	28	2023/01/09	17:02:18	session_230109_7	1.905	21	20	7	230109_170900	19	1.766	n
duration	long	29	2023/01/10	10:42:06	session_230110_3	1.905	20	20	10	230110_104501	0	2.055	y
duration	long	29	2023/01/10	10:42:06	session_230110_3	1.905	20	20	10	230110_104520	1	1.399	n
duration	long	29	2023/01/10	10:42:06	session_230110_3	1.905	20	20	10	230110_104531	2	1.248	n
duration	long	29	2023/01/10	10:42:06	session_230110_3	1.905	20	20	10	230110_104544	3	1.865	n
duration	long	29	2023/01/10	10:42:06	session_230110_3	1.905	20	20	10	230110_104559	4	2.262	y
duration	long	29	2023/01/10	10:42:06	session_230110_3	1.905	20	20	10	230110_104628	5	1.869	n
duration	long	29	2023/01/10	10:42:06	session_230110_3	1.905	20	20	10	230110_104640	6	2.3	y
duration	long	29	2023/01/10	10:42:06	session_230110_3	1.905	20	20	10	230110_104703	7	2.375	y
duration	long	29	2023/01/10	10:42:06	session_230110_3	1.905	20	20	10	230110_104732	8	2.155	y
duration	long	29	2023/01/10	10:42:06	session_230110_3	1.905	20	20	10	230110_104752	9	1.352	n
duration	long	29	2023/01/10	10:42:06	session_230110_3	1.905	20	20	10	230110_104806	10	2.327	y
duration	long	29	2023/01/10	10:42:06	session_230110_3	1.905	20	20	10	230110_104822	11	1.9	n
duration	long	29	2023/01/10	10:42:06	session_230110_3	1.905	20	20	10	230110_104847	12	1.673	n
duration	long	29	2023/01/10	10:42:06	session_230110_3	1.905	20	20	10	230110_104901	13	1.003	n
duration	long	29	2023/01/10	10:42:06	session_230110_3	1.905	20	20	10	230110_104934	14	1.305	n
duration	long	29	2023/01/10	10:42:06	session_230110_3	1.905	20	20	10	230110_104953	15	1.927	y
duration	long	29	2023/01/10	10:42:06	session_230110_3	1.905	20	20	10	230110_105006	16	1.958	y
duration	long	29	2023/01/10	10:42:06	session_230110_3	1.905	20	20	10	230110_105025	17	2.307	y
duration	long	29	2023/01/10	10:42:06	session_230110_3	1.905	20	20	10	230110_105042	18	1.87	n
duration	long	29	2023/01/10	10:42:06	session_230110_3	1.905	20	20	10	230110_105100	19	2.298	y
duration	long	30	2023/01/10	14:54:08	session_230110_4	1.905	20	20	13	230110_145607	0	1.556	n
duration	long	30	2023/01/10	14:54:08	session_230110_4	1.905	20	20	13	230110_145619	1	1.914	y
duration	long	30	2023/01/10	14:54:08	session_230110_4	1.905	20	20	13	230110_145632	2	1.938	y
duration	long	30	2023/01/10	14:54:08	session_230110_4	1.905	20	20	13	230110_145649	3	2.397	y
duration	long	30	2023/01/10	14:54:08	session_230110_4	1.905	20	20	13	230110_145707	4	1.702	n
duration	long	30	2023/01/10	14:54:08	session_230110_4	1.905	20	20	13	230110_145730	5	2.268	y
duration	long	30	2023/01/10	14:54:08	session_230110_4	1.905	20	20	13	230110_145751	6	2.011	y
duration	long	30	2023/01/10	14:54:08	session_230110_4	1.905	20	20	13	230110_145809	7	2.191	y
duration	long	30	2023/01/10	14:54:08	session_230110_4	1.905	20	20	13	230110_145823	8	1.794	n
duration	long	30	2023/01/10	14:54:08	session_230110_4	1.905	20	20	13	230110_145838	9	2.756	y
duration	long	30	2023/01/10	14:54:08	session_230110_4	1.905	20	20	13	230110_145857	10	1.963	y
duration	long	30	2023/01/10	14:54:08	session_230110_4	1.905	20	20	13	230110_145928	11	1.75	n
duration	long	30	2023/01/10	14:54:08	session_230110_4	1.905	20	20	13	230110_145940	12	2.283	y
duration	long	30	2023/01/10	14:54:08	session_230110_4	1.905	20	20	13	230110_145955	13	2.177	y
duration	long	30	2023/01/10	14:54:08	session_230110_4	1.905	20	20	13	230110_150012	14	2.391	y
duration	long	30	2023/01/10	14:54:08	session_230110_4	1.905	20	20	13	230110_150028	15	1.48	n
duration	long	30	2023/01/10	14:54:08	session_230110_4	1.905	20	20	13	230110_150100	16	1.798	n
duration	long	30	2023/01/10	14:54:08	session_230110_4	1.905	20	20	13	230110_150114	17	2.309	y
duration	long	30	2023/01/10	14:54:08	session_230110_4	1.905	20	20	13	230110_150128	18	1.982	y
duration	long	30	2023/01/10	14:54:08	session_230110_4	1.905	20	20	13	230110_150158	19	1.322	n
duration	long	31	2023/01/10	17:19:50	session_230110_8	1.905	20	20	14	230110_172355	0	1.981	y
duration	long	31	2023/01/10	17:19:50	session_230110_8	1.905	20	20	14	230110_172410	1	1.918	y
duration	long	31	2023/01/10	17:19:50	session_230110_8	1.905	20	20	14	230110_172425	2	1.894	n
duration	long	31	2023/01/10	17:19:50	session_230110_8	1.905	20	20	14	230110_172438	3	2.306	y
duration	long	31	2023/01/10	17:19:50	session_230110_8	1.905	20	20	14	230110_172454	4	1.722	n
duration	long	31	2023/01/10	17:19:50	session_230110_8	1.905	20	20	14	230110_172509	5	2.317	y
duration	long	31	2023/01/10	17:19:50	session_230110_8	1.905	20	20	14	230110_172547	6	2.276	y
duration	long	31	2023/01/10	17:19:50	session_230110_8	1.905	20	20	14	230110_172606	7	1.622	n
duration	long	31	2023/01/10	17:19:50	session_230110_8	1.905	20	20	14	230110_172621	8	2.721	y
duration	long	31	2023/01/10	17:19:50	session_230110_8	1.905	20	20	14	230110_172644	9	1.596	n
duration	long	31	2023/01/10	17:19:50	session_230110_8	1.905	20	20	14	230110_172659	10	1.588	n
duration	long	31	2023/01/10	17:19:50	session_230110_8	1.905	20	20	14	230110_172716	11	2.337	y
duration	long	31	2023/01/10	17:19:50	session_230110_8	1.905	20	20	14	230110_172748	12	2.183	y
duration	long	31	2023/01/10	17:19:50	session_230110_8	1.905	20	20	14	230110_172805	13	2.371	y
duration	long	31	2023/01/10	17:19:50	session_230110_8	1.905	20	20	14	230110_172821	14	1.767	n
duration	long	31	2023/01/10	17:19:50	session_230110_8	1.905	20	20	14	230110_172835	15	2.642	y
duration	long	31	2023/01/10	17:19:50	session_230110_8	1.905	20	20	14	230110_172856	16	2.002	y
duration	long	31	2023/01/10	17:19:50	session_230110_8	1.905	20	20	14	230110_172917	17	2.131	y
duration	long	31	2023/01/10	17:19:50	session_230110_8	1.905	20	20	14	230110_172941	18	2.602	y
duration	long	31	2023/01/10	17:19:50	session_230110_8	1.905	20	20	14	230110_173005	19	1.991	y
duration	long	32	2023/01/10	17:46:08	session_230110_10	1.905	20	20	16	230110_174724	0	0.52	n
duration	long	32	2023/01/10	17:46:08	session_230110_10	1.905	20	20	16	230110_174736	1	2.287	y
duration	long	32	2023/01/10	17:46:08	session_230110_10	1.905	20	20	16	230110_174751	2	2.431	y
duration	long	32	2023/01/10	17:46:08	session_230110_10	1.905	20	20	16	230110_174806	3	2.821	y
duration	long	32	2023/01/10	17:46:08	session_230110_10	1.905	20	20	16	230110_174842	4	2.327	y
duration	long	32	2023/01/10	17:46:08	session_230110_10	1.905	20	20	16	230110_174900	5	2.594	y
duration	long	32	2023/01/10	17:46:08	session_230110_10	1.905	20	20	16	230110_174924	6	1.044	n
duration	long	32	2023/01/10	17:46:08	session_230110_10	1.905	20	20	16	230110_174958	7	2.453	y
duration	long	32	2023/01/10	17:46:08	session_230110_10	1.905	20	20	16	230110_175011	8	2.466	y
duration	long	32	2023/01/10	17:46:08	session_230110_10	1.905	20	20	16	230110_175026	9	0.432	n
duration	long	32	2023/01/10	17:46:08	session_230110_10	1.905	20	20	16	230110_175035	10	2.416	y
duration	long	32	2023/01/10	17:46:08	session_230110_10	1.905	20	20	16	230110_175052	11	3.306	y
duration	long	32	2023/01/10	17:46:08	session_230110_10	1.905	20	20	16	230110_175117	12	2.095	y
duration	long	32	2023/01/10	17:46:08	session_230110_10	1.905	20	20	16	230110_175132	13	1.877	n
duration	long	32	2023/01/10	17:46:08	session_230110_10	1.905	20	20	16	230110_175150	14	2.673	y
duration	long	32	2023/01/10	17:46:08	session_230110_10	1.905	20	20	16	230110_175204	15	2.443	y
duration	long	32	2023/01/10	17:46:08	session_230110_10	1.905	20	20	16	230110_175218	16	3.16	y
duration	long	32	2023/01/10	17:46:08	session_230110_10	1.905	20	20	16	230110_175248	17	2.382	y
duration	long	32	2023/01/10	17:46:08	session_230110_10	1.905	20	20	16	230110_175309	18	2.945	y
duration	long	32	2023/01/10	17:46:08	session_230110_10	1.905	20	20	16	230110_175322	19	2.558	y
duration	long	33	2023/01/11	17:32:54	session_230111_0	1.905	20	20	17	230111_173519	0	2.54	y
duration	long	33	2023/01/11	17:32:54	session_230111_0	1.905	20	20	17	230111_173533	1	3.02	y
duration	long	33	2023/01/11	17:32:54	session_230111_0	1.905	20	20	17	230111_173549	2	2.335	y
duration	long	33	2023/01/11	17:32:54	session_230111_0	1.905	20	20	17	230111_173600	3	3.45	y
duration	long	33	2023/01/11	17:32:54	session_230111_0	1.905	20	20	17	230111_173621	4	2.401	y
duration	long	33	2023/01/11	17:32:54	session_230111_0	1.905	20	20	17	230111_173632	5	1.47	n
duration	long	33	2023/01/11	17:32:54	session_230111_0	1.905	20	20	17	230111_173655	6	1.931	y
duration	long	33	2023/01/11	17:32:54	session_230111_0	1.905	20	20	17	230111_173725	7	1.733	n
duration	long	33	2023/01/11	17:32:54	session_230111_0	1.905	20	20	17	230111_173739	8	2.679	y
duration	long	33	2023/01/11	17:32:54	session_230111_0	1.905	20	20	17	230111_173755	9	2.449	y
duration	long	33	2023/01/11	17:32:54	session_230111_0	1.905	20	20	17	230111_173811	10	2.74	y
duration	long	33	2023/01/11	17:32:54	session_230111_0	1.905	20	20	17	230111_173829	11	2.277	y
duration	long	33	2023/01/11	17:32:54	session_230111_0	1.905	20	20	17	230111_173909	12	2.099	y
duration	long	33	2023/01/11	17:32:54	session_230111_0	1.905	20	20	17	230111_173932	13	0.768	n
duration	long	33	2023/01/11	17:32:54	session_230111_0	1.905	20	20	17	230111_173946	14	2.181	y
duration	long	33	2023/01/11	17:32:54	session_230111_0	1.905	20	20	17	230111_174002	15	3.242	y
duration	long	33	2023/01/11	17:32:54	session_230111_0	1.905	20	20	17	230111_174016	16	2.945	y
duration	long	33	2023/01/11	17:32:54	session_230111_0	1.905	20	20	17	230111_174033	17	3.113	y
duration	long	33	2023/01/11	17:32:54	session_230111_0	1.905	20	20	17	230111_174049	18	2.522	y
duration	long	33	2023/01/11	17:32:54	session_230111_0	1.905	20	20	17	230111_174101	19	3.398	y
duration	long	34	2023/01/16	08:49:26	session_230116_0	2.446	20	20	19	230116_085124	0	3.34	y
duration	long	34	2023/01/16	08:49:26	session_230116_0	2.446	20	20	19	230116_085152	1	3.336	y
duration	long	34	2023/01/16	08:49:26	session_230116_0	2.446	20	20	19	230116_085219	2	3.012	y
duration	long	34	2023/01/16	08:49:26	session_230116_0	2.446	20	20	19	230116_085236	3	3.21	y
duration	long	34	2023/01/16	08:49:26	session_230116_0	2.446	20	20	19	230116_085305	4	1.962	n
duration	long	34	2023/01/16	08:49:26	session_230116_0	2.446	20	20	19	230116_085324	5	3.205	y
duration	long	34	2023/01/16	08:49:26	session_230116_0	2.446	20	20	19	230116_085357	6	3.198	y
duration	long	34	2023/01/16	08:49:26	session_230116_0	2.446	20	20	19	230116_085425	7	3.691	y
duration	long	34	2023/01/16	08:49:26	session_230116_0	2.446	20	20	19	230116_085454	8	2.827	y
duration	long	34	2023/01/16	08:49:26	session_230116_0	2.446	20	20	19	230116_085512	9	2.949	y
duration	long	34	2023/01/16	08:49:26	session_230116_0	2.446	20	20	19	230116_085528	10	3.485	y
duration	long	34	2023/01/16	08:49:26	session_230116_0	2.446	20	20	19	230116_085547	11	4.335	y
duration	long	34	2023/01/16	08:49:26	session_230116_0	2.446	20	20	19	230116_085630	12	2.595	y
duration	long	34	2023/01/16	08:49:26	session_230116_0	2.446	20	20	19	230116_085657	13	2.875	y
duration	long	34	2023/01/16	08:49:26	session_230116_0	2.446	20	20	19	230116_085713	14	3.951	y
duration	long	34	2023/01/16	08:49:26	session_230116_0	2.446	20	20	19	230116_085734	15	3.257	y
duration	long	34	2023/01/16	08:49:26	session_230116_0	2.446	20	20	19	230116_085753	16	5.031	y
duration	long	34	2023/01/16	08:49:26	session_230116_0	2.446	20	20	19	230116_085825	17	3.84	y
duration	long	34	2023/01/16	08:49:26	session_230116_0	2.446	20	20	19	230116_085840	18	4.322	y
duration	long	34	2023/01/16	08:49:26	session_230116_0	2.446	20	20	19	230116_085859	19	3.456	y
duration	long	35	2023/01/16	09:16:42	session_230116_2	2.446	20	20	16	230116_091841	0	3.186	y
duration	long	35	2023/01/16	09:16:42	session_230116_2	2.446	20	20	16	230116_091856	1	2.223	n
duration	long	35	2023/01/16	09:16:42	session_230116_2	2.446	20	20	16	230116_091913	2	3.189	y
duration	long	35	2023/01/16	09:16:42	session_230116_2	2.446	20	20	16	230116_091929	3	3.31	y
duration	long	35	2023/01/16	09:16:42	session_230116_2	2.446	20	20	16	230116_091947	4	2.989	y
duration	long	35	2023/01/16	09:16:42	session_230116_2	2.446	20	20	16	230116_092007	5	4.413	y
duration	long	35	2023/01/16	09:16:42	session_230116_2	2.446	20	20	16	230116_092029	6	3.765	y
duration	long	35	2023/01/16	09:16:42	session_230116_2	2.446	20	20	16	230116_092044	7	3.462	y
duration	long	35	2023/01/16	09:16:42	session_230116_2	2.446	20	20	16	230116_092107	8	2.108	n
duration	long	35	2023/01/16	09:16:42	session_230116_2	2.446	20	20	16	230116_092125	9	3.895	y
duration	long	35	2023/01/16	09:16:42	session_230116_2	2.446	20	20	16	230116_092146	10	3.467	y
duration	long	35	2023/01/16	09:16:42	session_230116_2	2.446	20	20	16	230116_092204	11	3.73	y
duration	long	35	2023/01/16	09:16:42	session_230116_2	2.446	20	20	16	230116_092225	12	2.634	y
duration	long	35	2023/01/16	09:16:42	session_230116_2	2.446	20	20	16	230116_092244	13	1.776	n
duration	long	35	2023/01/16	09:16:42	session_230116_2	2.446	20	20	16	230116_092306	14	1.835	n
duration	long	35	2023/01/16	09:16:42	session_230116_2	2.446	20	20	16	230116_092337	15	2.512	y
duration	long	35	2023/01/16	09:16:42	session_230116_2	2.446	20	20	16	230116_092353	16	3.223	y
duration	long	35	2023/01/16	09:16:42	session_230116_2	2.446	20	20	16	230116_092412	17	3.224	y
duration	long	35	2023/01/16	09:16:42	session_230116_2	2.446	20	20	16	230116_092434	18	3.514	y
duration	long	35	2023/01/16	09:16:42	session_230116_2	2.446	20	20	16	230116_092502	19	2.451	y
duration	long	36	2023/01/16	13:36:24	session_230116_3	3.224	24	20	5	230116_133907	0	1.96	n
duration	long	36	2023/01/16	13:36:24	session_230116_3	3.224	24	20	5	230116_133928	1	3.041	n
duration	long	36	2023/01/16	13:36:24	session_230116_3	3.224	24	20	5	230116_133944	2	2.753
duration	long	36	2023/01/16	13:36:24	session_230116_3	3.224	24	20	5	230116_133959	2	3.186	n
duration	long	36	2023/01/16	13:36:24	session_230116_3	3.224	24	20	5	230116_134014	3	3.231	y
duration	long	36	2023/01/16	13:36:24	session_230116_3	3.224	24	20	5	230116_134036	4	2.796	n
duration	long	36	2023/01/16	13:36:24	session_230116_3	3.224	24	20	5	230116_134055	5	3.079	n
duration	long	36	2023/01/16	13:36:24	session_230116_3	3.224	24	20	5	230116_134110	6	1.698	n
duration	long	36	2023/01/16	13:36:24	session_230116_3	3.224	24	20	5	230116_134153	7	0.162
duration	long	36	2023/01/16	13:36:24	session_230116_3	3.224	24	20	5	230116_134217	7	2.089	n
duration	long	36	2023/01/16	13:36:24	session_230116_3	3.224	24	20	5	230116_134304	8	1.459
duration	long	36	2023/01/16	13:36:24	session_230116_3	3.224	24	20	5	230116_134316	8	2.619	n
duration	long	36	2023/01/16	13:36:24	session_230116_3	3.224	24	20	5	230116_134401	9	0.679
duration	long	36	2023/01/16	13:36:24	session_230116_3	3.224	24	20	5	230116_134410	9	2.486	n
duration	long	36	2023/01/16	13:36:24	session_230116_3	3.224	24	20	5	230116_134440	10	2.283	n
duration	long	36	2023/01/16	13:36:24	session_230116_3	3.224	24	20	5	230116_134453	11	3.095	n
duration	long	36	2023/01/16	13:36:24	session_230116_3	3.224	24	20	5	230116_134512	12	3.473	y
duration	long	36	2023/01/16	13:36:24	session_230116_3	3.224	24	20	5	230116_134536	13	2.642	n
duration	long	36	2023/01/16	13:36:24	session_230116_3	3.224	24	20	5	230116_134549	14	2.936	n
duration	long	36	2023/01/16	13:36:24	session_230116_3	3.224	24	20	5	230116_134602	15	3.382	y
duration	long	36	2023/01/16	13:36:24	session_230116_3	3.224	24	20	5	230116_134625	16	2.46	n
duration	long	36	2023/01/16	13:36:24	session_230116_3	3.224	24	20	5	230116_134643	17	3.302	y
duration	long	36	2023/01/16	13:36:24	session_230116_3	3.224	24	20	5	230116_134711	18	3.198	n
duration	long	36	2023/01/16	13:36:24	session_230116_3	3.224	24	20	5	230116_134732	19	3.665	y
duration	long	37	2023/01/17	10:04:20	session_230117_0	3.224	20	20	3	230117_100623	0	2.509	n
duration	long	37	2023/01/17	10:04:20	session_230117_0	3.224	20	20	3	230117_100635	1	2.432	n
duration	long	37	2023/01/17	10:04:20	session_230117_0	3.224	20	20	3	230117_100651	2	3.011	n
duration	long	37	2023/01/17	10:04:20	session_230117_0	3.224	20	20	3	230117_100724	3	2.45	n
duration	long	37	2023/01/17	10:04:20	session_230117_0	3.224	20	20	3	230117_100759	4	2.882	n
duration	long	37	2023/01/17	10:04:20	session_230117_0	3.224	20	20	3	230117_100815	5	2.846	n
duration	long	37	2023/01/17	10:04:20	session_230117_0	3.224	20	20	3	230117_100833	6	2.902	n
duration	long	37	2023/01/17	10:04:20	session_230117_0	3.224	20	20	3	230117_100848	7	3.696	y
duration	long	37	2023/01/17	10:04:20	session_230117_0	3.224	20	20	3	230117_100913	8	2.169	n
duration	long	37	2023/01/17	10:04:20	session_230117_0	3.224	20	20	3	230117_100926	9	2.621	n
duration	long	37	2023/01/17	10:04:20	session_230117_0	3.224	20	20	3	230117_100951	10	2.154	n
duration	long	37	2023/01/17	10:04:20	session_230117_0	3.224	20	20	3	230117_101028	11	2.63	n
duration	long	37	2023/01/17	10:04:20	session_230117_0	3.224	20	20	3	230117_101050	12	2.442	n
duration	long	37	2023/01/17	10:04:20	session_230117_0	3.224	20	20	3	230117_101134	13	2.258	n
duration	long	37	2023/01/17	10:04:20	session_230117_0	3.224	20	20	3	230117_101150	14	2.858	n
duration	long	37	2023/01/17	10:04:20	session_230117_0	3.224	20	20	3	230117_101210	15	3.047	n
duration	long	37	2023/01/17	10:04:20	session_230117_0	3.224	20	20	3	230117_101225	16	2.611	n
duration	long	37	2023/01/17	10:04:20	session_230117_0	3.224	20	20	3	230117_101237	17	2.237	n
duration	long	37	2023/01/17	10:04:20	session_230117_0	3.224	20	20	3	230117_101255	18	3.466	y
duration	long	37	2023/01/17	10:04:20	session_230117_0	3.224	20	20	3	230117_101316	19	3.631	y
duration	long	38	2023/01/17	10:30:54	session_230117_2	3.224	21	20	10	230117_103338	0	3.128	n
duration	long	38	2023/01/17	10:30:54	session_230117_2	3.224	21	20	10	230117_103358	1	3.331	y
duration	long	38	2023/01/17	10:30:54	session_230117_2	3.224	21	20	10	230117_103419	2	3.081	n
duration	long	38	2023/01/17	10:30:54	session_230117_2	3.224	21	20	10	230117_103438	3	3.442	y
duration	long	38	2023/01/17	10:30:54	session_230117_2	3.224	21	20	10	230117_103456	4	3.008	n
duration	long	38	2023/01/17	10:30:54	session_230117_2	3.224	21	20	10	230117_103540	5	0.358
duration	long	38	2023/01/17	10:30:54	session_230117_2	3.224	21	20	10	230117_103605	5	0.812	n
duration	long	38	2023/01/17	10:30:54	session_230117_2	3.224	21	20	10	230117_103616	6	3.175	n
duration	long	38	2023/01/17	10:30:54	session_230117_2	3.224	21	20	10	230117_103631	7	2.835	n
duration	long	38	2023/01/17	10:30:54	session_230117_2	3.224	21	20	10	230117_103649	8	4.129	y
duration	long	38	2023/01/17	10:30:54	session_230117_2	3.224	21	20	10	230117_103713	9	2.074	n
duration	long	38	2023/01/17	10:30:54	session_230117_2	3.224	21	20	10	230117_103733	10	3.592	y
duration	long	38	2023/01/17	10:30:54	session_230117_2	3.224	21	20	10	230117_103755	11	3.593	y
duration	long	38	2023/01/17	10:30:54	session_230117_2	3.224	21	20	10	230117_103819	12	2.317	n
duration	long	38	2023/01/17	10:30:54	session_230117_2	3.224	21	20	10	230117_103836	13	4.196	y
duration	long	38	2023/01/17	10:30:54	session_230117_2	3.224	21	20	10	230117_103855	14	3.291	y
duration	long	38	2023/01/17	10:30:54	session_230117_2	3.224	21	20	10	230117_103923	15	2.269	n
duration	long	38	2023/01/17	10:30:54	session_230117_2	3.224	21	20	10	230117_103935	16	3.891	y
duration	long	38	2023/01/17	10:30:54	session_230117_2	3.224	21	20	10	230117_103955	17	3.378	y
duration	long	38	2023/01/17	10:30:54	session_230117_2	3.224	21	20	10	230117_104010	18	2.332	n
duration	long	38	2023/01/17	10:30:54	session_230117_2	3.224	21	20	10	230117_104042	19	4.368	y
duration	long	39	2023/01/18	09:04:24	session_230118_2	3.224	23	20	7	230118_091510	0	2.763	n
duration	long	39	2023/01/18	09:04:24	session_230118_2	3.224	23	20	7	230118_091606	1	3.165	n
duration	long	39	2023/01/18	09:04:24	session_230118_2	3.224	23	20	7	230118_091652	2	3.607	y
duration	long	39	2023/01/18	09:04:24	session_230118_2	3.224	23	20	7	230118_091711	3	0.404
duration	long	39	2023/01/18	09:04:24	session_230118_2	3.224	23	20	7	230118_091839	3	2.821	n
duration	long	39	2023/01/18	09:04:24	session_230118_2	3.224	23	20	7	230118_091857	4	3.126	n
duration	long	39	2023/01/18	09:04:24	session_230118_2	3.224	23	20	7	230118_091927	5	1.45
duration	long	39	2023/01/18	09:04:24	session_230118_2	3.224	23	20	7	230118_091941	5	2.866	n
duration	long	39	2023/01/18	09:04:24	session_230118_2	3.224	23	20	7	230118_092016	6	3.248	y
duration	long	39	2023/01/18	09:04:24	session_230118_2	3.224	23	20	7	230118_092039	7	2.823	n
duration	long	39	2023/01/18	09:04:24	session_230118_2	3.224	23	20	7	230118_092056	8	3.118	n
duration	long	39	2023/01/18	09:04:24	session_230118_2	3.224	23	20	7	230118_092120	9	1.938
duration	long	39	2023/01/18	09:04:24	session_230118_2	3.224	23	20	7	230118_092151	9	1.155	n
duration	long	39	2023/01/18	09:04:24	session_230118_2	3.224	23	20	7	230118_092228	10	3.367	y
duration	long	39	2023/01/18	09:04:24	session_230118_2	3.224	23	20	7	230118_092248	11	3.575	y
duration	long	39	2023/01/18	09:04:24	session_230118_2	3.224	23	20	7	230118_092312	12	2.929	n
duration	long	39	2023/01/18	09:04:24	session_230118_2	3.224	23	20	7	230118_092342	13	3.122	n
duration	long	39	2023/01/18	09:04:24	session_230118_2	3.224	23	20	7	230118_092355	14	3.616	y
duration	long	39	2023/01/18	09:04:24	session_230118_2	3.224	23	20	7	230118_092420	15	2.466	n
duration	long	39	2023/01/18	09:04:24	session_230118_2	3.224	23	20	7	230118_092439	16	2.374	n
duration	long	39	2023/01/18	09:04:24	session_230118_2	3.224	23	20	7	230118_092455	17	1.419	n
duration	long	39	2023/01/18	09:04:24	session_230118_2	3.224	23	20	7	230118_092527	18	3.418	y
duration	long	39	2023/01/18	09:04:24	session_230118_2	3.224	23	20	7	230118_092555	19	3.813	y
duration	long	40	2023/01/20	14:05:00	session_230120_2	3.224	21	20	17	230120_140522	0	5.531	y
duration	long	40	2023/01/20	14:05:00	session_230120_2	3.224	21	20	17	230120_140602	1	2.789	n
duration	long	40	2023/01/20	14:05:00	session_230120_2	3.224	21	20	17	230120_140620	2	4.29	y
duration	long	40	2023/01/20	14:05:00	session_230120_2	3.224	21	20	17	230120_140648	3	3.533	y
duration	long	40	2023/01/20	14:05:00	session_230120_2	3.224	21	20	17	230120_140702	4	3.206
duration	long	40	2023/01/20	14:05:00	session_230120_2	3.224	21	20	17	230120_140720	4	4.612	y
duration	long	40	2023/01/20	14:05:00	session_230120_2	3.224	21	20	17	230120_140740	5	2.992	n
duration	long	40	2023/01/20	14:05:00	session_230120_2	3.224	21	20	17	230120_140800	6	4.099	y
duration	long	40	2023/01/20	14:05:00	session_230120_2	3.224	21	20	17	230120_140826	7	4.427	y
duration	long	40	2023/01/20	14:05:00	session_230120_2	3.224	21	20	17	230120_140846	8	4.981	y
duration	long	40	2023/01/20	14:05:00	session_230120_2	3.224	21	20	17	230120_140914	9	4.038	y
duration	long	40	2023/01/20	14:05:00	session_230120_2	3.224	21	20	17	230120_140938	10	4.762	y
duration	long	40	2023/01/20	14:05:00	session_230120_2	3.224	21	20	17	230120_140959	11	3.816	y
duration	long	40	2023/01/20	14:05:00	session_230120_2	3.224	21	20	17	230120_141027	12	3.911	y
duration	long	40	2023/01/20	14:05:00	session_230120_2	3.224	21	20	17	230120_141046	13	4.094	y
duration	long	40	2023/01/20	14:05:00	session_230120_2	3.224	21	20	17	230120_141116	14	4.598	y
duration	long	40	2023/01/20	14:05:00	session_230120_2	3.224	21	20	17	230120_141137	15	5.789	y
duration	long	40	2023/01/20	14:05:00	session_230120_2	3.224	21	20	17	230120_141205	16	1.397	n
duration	long	40	2023/01/20	14:05:00	session_230120_2	3.224	21	20	17	230120_141230	17	5.865	y
duration	long	40	2023/01/20	14:05:00	session_230120_2	3.224	21	20	17	230120_141259	18	4.488	y
duration	long	40	2023/01/20	14:05:00	session_230120_2	3.224	21	20	17	230120_141315	19	4.068	y
duration	long	41	2023/01/21	12:43:46	session_230121_1	3.224	22	20	15	230121_124539	0	2.73	n
duration	long	41	2023/01/21	12:43:46	session_230121_1	3.224	22	20	15	230121_124607	1	4.826	y
duration	long	41	2023/01/21	12:43:46	session_230121_1	3.224	22	20	15	230121_124629	2	5.556	y
duration	long	41	2023/01/21	12:43:46	session_230121_1	3.224	22	20	15	230121_124650	3	4.424	y
duration	long	41	2023/01/21	12:43:46	session_230121_1	3.224	22	20	15	230121_124710	4	4.21	y
duration	long	41	2023/01/21	12:43:46	session_230121_1	3.224	22	20	15	230121_124743	5	4.032	y
duration	long	41	2023/01/21	12:43:46	session_230121_1	3.224	22	20	15	230121_124825	6	5.08	y
duration	long	41	2023/01/21	12:43:46	session_230121_1	3.224	22	20	15	230121_124851	7	4.673	y
duration	long	41	2023/01/21	12:43:46	session_230121_1	3.224	22	20	15	230121_124920	8	2.664
duration	long	41	2023/01/21	12:43:46	session_230121_1	3.224	22	20	15	230121_124933	8	3.53	y
duration	long	41	2023/01/21	12:43:46	session_230121_1	3.224	22	20	15	230121_124956	9	4.06	y
duration	long	41	2023/01/21	12:43:46	session_230121_1	3.224	22	20	15	230121_125018	10	3.118
duration	long	41	2023/01/21	12:43:46	session_230121_1	3.224	22	20	15	230121_125048	10	2.345	n
duration	long	41	2023/01/21	12:43:46	session_230121_1	3.224	22	20	15	230121_125103	11	4.448	y
duration	long	41	2023/01/21	12:43:46	session_230121_1	3.224	22	20	15	230121_125121	12	0.837	n
duration	long	41	2023/01/21	12:43:46	session_230121_1	3.224	22	20	15	230121_125136	13	3.56	y
duration	long	41	2023/01/21	12:43:46	session_230121_1	3.224	22	20	15	230121_125207	14	3.148	n
duration	long	41	2023/01/21	12:43:46	session_230121_1	3.224	22	20	15	230121_125226	15	1.853	n
duration	long	41	2023/01/21	12:43:46	session_230121_1	3.224	22	20	15	230121_125238	16	3.612	y
duration	long	41	2023/01/21	12:43:46	session_230121_1	3.224	22	20	15	230121_125254	17	3.343	y
duration	long	41	2023/01/21	12:43:46	session_230121_1	3.224	22	20	15	230121_125311	18	4.185	y
duration	long	41	2023/01/21	12:43:46	session_230121_1	3.224	22	20	15	230121_125323	19	4.175	y
duration	long	42	2023/01/23	14:03:19	session_230123_2	3.224	21	20	13	230123_140535	0	1.537	n
duration	long	42	2023/01/23	14:03:19	session_230123_2	3.224	21	20	13	230123_140553	1	3.606	y
duration	long	42	2023/01/23	14:03:19	session_230123_2	3.224	21	20	13	230123_140604	2	3.081	n
duration	long	42	2023/01/23	14:03:19	session_230123_2	3.224	21	20	13	230123_140617	3	3.216	n
duration	long	42	2023/01/23	14:03:19	session_230123_2	3.224	21	20	13	230123_140626	4	3.315	y
duration	long	42	2023/01/23	14:03:19	session_230123_2	3.224	21	20	13	230123_140646	5	3.134
duration	long	42	2023/01/23	14:03:19	session_230123_2	3.224	21	20	13	230123_140659	5	2.216	n
duration	long	42	2023/01/23	14:03:19	session_230123_2	3.224	21	20	13	230123_140713	6	2.499	n
duration	long	42	2023/01/23	14:03:19	session_230123_2	3.224	21	20	13	230123_140732	7	3.942	y
duration	long	42	2023/01/23	14:03:19	session_230123_2	3.224	21	20	13	230123_140803	8	3.913	y
duration	long	42	2023/01/23	14:03:19	session_230123_2	3.224	21	20	13	230123_140822	9	3.721	y
duration	long	42	2023/01/23	14:03:19	session_230123_2	3.224	21	20	13	230123_140837	10	3.403	y
duration	long	42	2023/01/23	14:03:19	session_230123_2	3.224	21	20	13	230123_140851	11	3.671	y
duration	long	42	2023/01/23	14:03:19	session_230123_2	3.224	21	20	13	230123_140902	12	4.048	y
duration	long	42	2023/01/23	14:03:19	session_230123_2	3.224	21	20	13	230123_140919	13	3.595	y
duration	long	42	2023/01/23	14:03:19	session_230123_2	3.224	21	20	13	230123_140943	14	2.88	n
duration	long	42	2023/01/23	14:03:19	session_230123_2	3.224	21	20	13	230123_141002	15	3.016	n
duration	long	42	2023/01/23	14:03:19	session_230123_2	3.224	21	20	13	230123_141015	16	3.273	y
duration	long	42	2023/01/23	14:03:19	session_230123_2	3.224	21	20	13	230123_141029	17	4.077	y
duration	long	42	2023/01/23	14:03:19	session_230123_2	3.224	21	20	13	230123_141048	18	3.999	y
duration	long	42	2023/01/23	14:03:19	session_230123_2	3.224	21	20	13	230123_141118	19	3.377	y
duration	long	43	2023/01/24	11:02:49	session_230124_0	3.224	22	20	15	230124_110445	0	1.864	n
duration	long	43	2023/01/24	11:02:49	session_230124_0	3.224	22	20	15	230124_110459	1	2.067
duration	long	43	2023/01/24	11:02:49	session_230124_0	3.224	22	20	15	230124_110536	1	2.912	n
duration	long	43	2023/01/24	11:02:49	session_230124_0	3.224	22	20	15	230124_110550	2	3.904	y
duration	long	43	2023/01/24	11:02:49	session_230124_0	3.224	22	20	15	230124_110605	3	0.758
duration	long	43	2023/01/24	11:02:49	session_230124_0	3.224	22	20	15	230124_110618	3	4.584	y
duration	long	43	2023/01/24	11:02:49	session_230124_0	3.224	22	20	15	230124_110638	4	4.716	y
duration	long	43	2023/01/24	11:02:49	session_230124_0	3.224	22	20	15	230124_110701	5	3.559	y
duration	long	43	2023/01/24	11:02:49	session_230124_0	3.224	22	20	15	230124_110729	6	3.994	y
duration	long	43	2023/01/24	11:02:49	session_230124_0	3.224	22	20	15	230124_110747	7	2.398	n
duration	long	43	2023/01/24	11:02:49	session_230124_0	3.224	22	20	15	230124_110805	8	4.09	y
duration	long	43	2023/01/24	11:02:49	session_230124_0	3.224	22	20	15	230124_110826	9	3.947	y
duration	long	43	2023/01/24	11:02:49	session_230124_0	3.224	22	20	15	230124_110852	10	4.194	y
duration	long	43	2023/01/24	11:02:49	session_230124_0	3.224	22	20	15	230124_110923	11	3.235	y
duration	long	43	2023/01/24	11:02:49	session_230124_0	3.224	22	20	15	230124_110949	12	3.917	y
duration	long	43	2023/01/24	11:02:49	session_230124_0	3.224	22	20	15	230124_111008	13	4.922	y
duration	long	43	2023/01/24	11:02:49	session_230124_0	3.224	22	20	15	230124_111029	14	4.523	y
duration	long	43	2023/01/24	11:02:49	session_230124_0	3.224	22	20	15	230124_111053	15	4.397	y
duration	long	43	2023/01/24	11:02:49	session_230124_0	3.224	22	20	15	230124_111128	16	3.042	n
duration	long	43	2023/01/24	11:02:49	session_230124_0	3.224	22	20	15	230124_111146	17	2.946	n
duration	long	43	2023/01/24	11:02:49	session_230124_0	3.224	22	20	15	230124_111200	18	5.165	y
duration	long	43	2023/01/24	11:02:49	session_230124_0	3.224	22	20	15	230124_111221	19	4.79	y
duration	long	44	2023/01/24	11:36:34	session_230124_3	3.224	21	20	18	230124_113756	0	2.834	n
duration	long	44	2023/01/24	11:36:34	session_230124_3	3.224	21	20	18	230124_113810	1	3.789	y
duration	long	44	2023/01/24	11:36:34	session_230124_3	3.224	21	20	18	230124_113830	2	3.879	y
duration	long	44	2023/01/24	11:36:34	session_230124_3	3.224	21	20	18	230124_113857	3	4.208	y
duration	long	44	2023/01/24	11:36:34	session_230124_3	3.224	21	20	18	230124_113914	4	4.209
duration	long	44	2023/01/24	11:36:34	session_230124_3	3.224	21	20	18	230124_113959	4	3.869	y
duration	long	44	2023/01/24	11:36:34	session_230124_3	3.224	21	20	18	230124_114048	5	3.492	y
duration	long	44	2023/01/24	11:36:34	session_230124_3	3.224	21	20	18	230124_114104	6	4.73	y
duration	long	44	2023/01/24	11:36:34	session_230124_3	3.224	21	20	18	230124_114130	7	4.633	y
duration	long	44	2023/01/24	11:36:34	session_230124_3	3.224	21	20	18	230124_114154	8	5.262	y
duration	long	44	2023/01/24	11:36:34	session_230124_3	3.224	21	20	18	230124_114215	9	4.876	y
duration	long	44	2023/01/24	11:36:34	session_230124_3	3.224	21	20	18	230124_114236	10	5.777	y
duration	long	44	2023/01/24	11:36:34	session_230124_3	3.224	21	20	18	230124_114300	11	5.272	y
duration	long	44	2023/01/24	11:36:34	session_230124_3	3.224	21	20	18	230124_114325	12	4.664	y
duration	long	44	2023/01/24	11:36:34	session_230124_3	3.224	21	20	18	230124_114354	13	5.647	y
duration	long	44	2023/01/24	11:36:34	session_230124_3	3.224	21	20	18	230124_114430	14	3.138	n
duration	long	44	2023/01/24	11:36:34	session_230124_3	3.224	21	20	18	230124_114450	15	5.081	y
duration	long	44	2023/01/24	11:36:34	session_230124_3	3.224	21	20	18	230124_114517	16	4.519	y
duration	long	44	2023/01/24	11:36:34	session_230124_3	3.224	21	20	18	230124_114534	17	4.515	y
duration	long	44	2023/01/24	11:36:34	session_230124_3	3.224	21	20	18	230124_114558	18	4.098	y
duration	long	44	2023/01/24	11:36:34	session_230124_3	3.224	21	20	18	230124_114621	19	3.355	y
duration	long	45	2023/01/24	14:46:11	session_230124_6	3.224	23	20	15	230124_144807	0	0.558
duration	long	45	2023/01/24	14:46:11	session_230124_6	3.224	23	20	15	230124_144833	0	5.352	y
duration	long	45	2023/01/24	14:46:11	session_230124_6	3.224	23	20	15	230124_144856	1	5.29	y
duration	long	45	2023/01/24	14:46:11	session_230124_6	3.224	23	20	15	230124_144927	2	2.616	n
duration	long	45	2023/01/24	14:46:11	session_230124_6	3.224	23	20	15	230124_145001	3	4.32	y
duration	long	45	2023/01/24	14:46:11	session_230124_6	3.224	23	20	15	230124_145032	4	6.144	y
duration	long	45	2023/01/24	14:46:11	session_230124_6	3.224	23	20	15	230124_145113	5	1.03	n
duration	long	45	2023/01/24	14:46:11	session_230124_6	3.224	23	20	15	230124_145125	6	1.253
duration	long	45	2023/01/24	14:46:11	session_230124_6	3.224	23	20	15	230124_145151	6	1.209
duration	long	45	2023/01/24	14:46:11	session_230124_6	3.224	23	20	15	230124_145231	6	6.551	y
duration	long	45	2023/01/24	14:46:11	session_230124_6	3.224	23	20	15	230124_145307	7	6.819	y
duration	long	45	2023/01/24	14:46:11	session_230124_6	3.224	23	20	15	230124_145343	8	5.183	y
duration	long	45	2023/01/24	14:46:11	session_230124_6	3.224	23	20	15	230124_145416	9	5.567	y
duration	long	45	2023/01/24	14:46:11	session_230124_6	3.224	23	20	15	230124_145446	10	2.37	n
duration	long	45	2023/01/24	14:46:11	session_230124_6	3.224	23	20	15	230124_145507	11	5.37	y
duration	long	45	2023/01/24	14:46:11	session_230124_6	3.224	23	20	15	230124_145528	12	5.374	y
duration	long	45	2023/01/24	14:46:11	session_230124_6	3.224	23	20	15	230124_145552	13	5.751	y
duration	long	45	2023/01/24	14:46:11	session_230124_6	3.224	23	20	15	230124_145628	14	2.479	n
duration	long	45	2023/01/24	14:46:11	session_230124_6	3.224	23	20	15	230124_145702	15	1.631	n
duration	long	45	2023/01/24	14:46:11	session_230124_6	3.224	23	20	15	230124_145738	16	5.943	y
duration	long	45	2023/01/24	14:46:11	session_230124_6	3.224	23	20	15	230124_145808	17	6.074	y
duration	long	45	2023/01/24	14:46:11	session_230124_6	3.224	23	20	15	230124_145842	18	6.496	y
duration	long	45	2023/01/24	14:46:11	session_230124_6	3.224	23	20	15	230124_145905	19	5.258	y
duration	long	46	2023/01/25	10:02:55	session_230125_0	3.224	24	20	14	230125_100522	0	6.217	y
duration	long	46	2023/01/25	10:02:55	session_230125_0	3.224	24	20	14	230125_100608	1	0.321
duration	long	46	2023/01/25	10:02:55	session_230125_0	3.224	24	20	14	230125_100627	1	5.216	y
duration	long	46	2023/01/25	10:02:55	session_230125_0	3.224	24	20	14	230125_100650	2	3.989	y
duration	long	46	2023/01/25	10:02:55	session_230125_0	3.224	24	20	14	230125_100725	3	2.356	n
duration	long	46	2023/01/25	10:02:55	session_230125_0	3.224	24	20	14	230125_100750	4	4.679	y
duration	long	46	2023/01/25	10:02:55	session_230125_0	3.224	24	20	14	230125_100823	5	5.216	y
duration	long	46	2023/01/25	10:02:55	session_230125_0	3.224	24	20	14	230125_100853	6	1.403	n
duration	long	46	2023/01/25	10:02:55	session_230125_0	3.224	24	20	14	230125_100937	7	4.027	y
duration	long	46	2023/01/25	10:02:55	session_230125_0	3.224	24	20	14	230125_101008	8	5.588	y
duration	long	46	2023/01/25	10:02:55	session_230125_0	3.224	24	20	14	230125_101033	9	3.605	y
duration	long	46	2023/01/25	10:02:55	session_230125_0	3.224	24	20	14	230125_101055	10	1.384
duration	long	46	2023/01/25	10:02:55	session_230125_0	3.224	24	20	14	230125_101116	10	3.003	n
duration	long	46	2023/01/25	10:02:55	session_230125_0	3.224	24	20	14	230125_101143	11	5.269	y
duration	long	46	2023/01/25	10:02:55	session_230125_0	3.224	24	20	14	230125_101207	12	5.239	y
duration	long	46	2023/01/25	10:02:55	session_230125_0	3.224	24	20	14	230125_101241	13	5.319	y
duration	long	46	2023/01/25	10:02:55	session_230125_0	3.224	24	20	14	230125_101309	14	2.11	n
duration	long	46	2023/01/25	10:02:55	session_230125_0	3.224	24	20	14	230125_101354	15	0.366
duration	long	46	2023/01/25	10:02:55	session_230125_0	3.224	24	20	14	230125_101402	15	2.836
duration	long	46	2023/01/25	10:02:55	session_230125_0	3.224	24	20	14	230125_101418	15	3.563	y
duration	long	46	2023/01/25	10:02:55	session_230125_0	3.224	24	20	14	230125_101455	16	5.018	y
duration	long	46	2023/01/25	10:02:55	session_230125_0	3.224	24	20	14	230125_101552	17	2.016	n
duration	long	46	2023/01/25	10:02:55	session_230125_0	3.224	24	20	14	230125_101605	18	0.98	n
duration	long	46	2023/01/25	10:02:55	session_230125_0	3.224	24	20	14	230125_101621	19	6.062	y
duration	long	47	2023/01/25	10:33:27	session_230125_3	3.224	23	20	13	230125_103659	0	0.284	n
duration	long	47	2023/01/25	10:33:27	session_230125_3	3.224	23	20	13	230125_103711	1	3.515	y
duration	long	47	2023/01/25	10:33:27	session_230125_3	3.224	23	20	13	230125_103728	2	3.689	y
duration	long	47	2023/01/25	10:33:27	session_230125_3	3.224	23	20	13	230125_103757	3	2.333	n
duration	long	47	2023/01/25	10:33:27	session_230125_3	3.224	23	20	13	230125_103820	4	1.227
duration	long	47	2023/01/25	10:33:27	session_230125_3	3.224	23	20	13	230125_103842	4	4.893	y
duration	long	47	2023/01/25	10:33:27	session_230125_3	3.224	23	20	13	230125_103906	5	4.942	y
duration	long	47	2023/01/25	10:33:27	session_230125_3	3.224	23	20	13	230125_103951	6	4.315	y
duration	long	47	2023/01/25	10:33:27	session_230125_3	3.224	23	20	13	230125_104018	7	2.957	n
duration	long	47	2023/01/25	10:33:27	session_230125_3	3.224	23	20	13	230125_104037	8	2.584	n
duration	long	47	2023/01/25	10:33:27	session_230125_3	3.224	23	20	13	230125_104056	9	5.635	y
duration	long	47	2023/01/25	10:33:27	session_230125_3	3.224	23	20	13	230125_104125	10	3.506	y
duration	long	47	2023/01/25	10:33:27	session_230125_3	3.224	23	20	13	230125_104215	11	3.187	n
duration	long	47	2023/01/25	10:33:27	session_230125_3	3.224	23	20	13	230125_104233	12	3.123	n
duration	long	47	2023/01/25	10:33:27	session_230125_3	3.224	23	20	13	230125_104251	13	4.04	y
duration	long	47	2023/01/25	10:33:27	session_230125_3	3.224	23	20	13	230125_104324	14	5.548	y
duration	long	47	2023/01/25	10:33:27	session_230125_3	3.224	23	20	13	230125_104350	15	7.769
duration	long	47	2023/01/25	10:33:27	session_230125_3	3.224	23	20	13	230125_104415	15	7.356	y
duration	long	47	2023/01/25	10:33:27	session_230125_3	3.224	23	20	13	230125_104440	16	6.467
duration	long	47	2023/01/25	10:33:27	session_230125_3	3.224	23	20	13	230125_104514	16	4.232	y
duration	long	47	2023/01/25	10:33:27	session_230125_3	3.224	23	20	13	230125_104538	17	5.732	y
duration	long	47	2023/01/25	10:33:27	session_230125_3	3.224	23	20	13	230125_104603	18	2.754	n
duration	long	47	2023/01/25	10:33:27	session_230125_3	3.224	23	20	13	230125_104622	19	4.42	y
duration	long	48	2023/01/26	09:51:43	session_230126_0	3.224	23	20	16	230126_095336	0	3.211	n
duration	long	48	2023/01/26	09:51:43	session_230126_0	3.224	23	20	16	230126_095357	1	4.442	y
duration	long	48	2023/01/26	09:51:43	session_230126_0	3.224	23	20	16	230126_095416	2	3.392	y
duration	long	48	2023/01/26	09:51:43	session_230126_0	3.224	23	20	16	230126_095435	3	4.606	y
duration	long	48	2023/01/26	09:51:43	session_230126_0	3.224	23	20	16	230126_095503	4	2.032
duration	long	48	2023/01/26	09:51:43	session_230126_0	3.224	23	20	16	230126_095521	4	3.761	y
duration	long	48	2023/01/26	09:51:43	session_230126_0	3.224	23	20	16	230126_095540	5	3.663	y
duration	long	48	2023/01/26	09:51:43	session_230126_0	3.224	23	20	16	230126_095603	6	3.426	y
duration	long	48	2023/01/26	09:51:43	session_230126_0	3.224	23	20	16	230126_095631	7	3.682	y
duration	long	48	2023/01/26	09:51:43	session_230126_0	3.224	23	20	16	230126_095740	8	4.689	y
duration	long	48	2023/01/26	09:51:43	session_230126_0	3.224	23	20	16	230126_095802	9	6.025	y
duration	long	48	2023/01/26	09:51:43	session_230126_0	3.224	23	20	16	230126_095829	10	5.854	y
duration	long	48	2023/01/26	09:51:43	session_230126_0	3.224	23	20	16	230126_095904	11	6.068	y
duration	long	48	2023/01/26	09:51:43	session_230126_0	3.224	23	20	16	230126_095938	12	0.865
duration	long	48	2023/01/26	09:51:43	session_230126_0	3.224	23	20	16	230126_100012	12	1.018	n
duration	long	48	2023/01/26	09:51:43	session_230126_0	3.224	23	20	16	230126_100028	13	3.804	y
duration	long	48	2023/01/26	09:51:43	session_230126_0	3.224	23	20	16	230126_100049	14	3.598	y
duration	long	48	2023/01/26	09:51:43	session_230126_0	3.224	23	20	16	230126_100111	15	3.106
duration	long	48	2023/01/26	09:51:43	session_230126_0	3.224	23	20	16	230126_100127	15	0.975	n
duration	long	48	2023/01/26	09:51:43	session_230126_0	3.224	23	20	16	230126_100147	16	4.649	y
duration	long	48	2023/01/26	09:51:43	session_230126_0	3.224	23	20	16	230126_100206	17	3.573	y
duration	long	48	2023/01/26	09:51:43	session_230126_0	3.224	23	20	16	230126_100227	18	5.881	y
duration	long	48	2023/01/26	09:51:43	session_230126_0	3.224	23	20	16	230126_100255	19	3.188	n
duration	long	49	2023/01/27	10:25:47	session_230127_0	3.224	21	20	14	230127_102732	0	3.341	y
duration	long	49	2023/01/27	10:25:47	session_230127_0	3.224	21	20	14	230127_102751	1	4.486	y
duration	long	49	2023/01/27	10:25:47	session_230127_0	3.224	21	20	14	230127_102812	2	3.808	y
duration	long	49	2023/01/27	10:25:47	session_230127_0	3.224	21	20	14	230127_102829	3	2.694	n
duration	long	49	2023/01/27	10:25:47	session_230127_0	3.224	21	20	14	230127_102852	4	1.122	n
duration	long	49	2023/01/27	10:25:47	session_230127_0	3.224	21	20	14	230127_102914	5	1.733	n
duration	long	49	2023/01/27	10:25:47	session_230127_0	3.224	21	20	14	230127_103006	6	4.806	y
duration	long	49	2023/01/27	10:25:47	session_230127_0	3.224	21	20	14	230127_103031	7	3.788	y
duration	long	49	2023/01/27	10:25:47	session_230127_0	3.224	21	20	14	230127_103057	8	0.741
duration	long	49	2023/01/27	10:25:47	session_230127_0	3.224	21	20	14	230127_103108	8	2.24	n
duration	long	49	2023/01/27	10:25:47	session_230127_0	3.224	21	20	14	230127_103133	9	4.595	y
duration	long	49	2023/01/27	10:25:47	session_230127_0	3.224	21	20	14	230127_103207	10	3.559	y
duration	long	49	2023/01/27	10:25:47	session_230127_0	3.224	21	20	14	230127_103232	11	2.995	n
duration	long	49	2023/01/27	10:25:47	session_230127_0	3.224	21	20	14	230127_103303	12	4.542	y
duration	long	49	2023/01/27	10:25:47	session_230127_0	3.224	21	20	14	230127_103336	13	3.384	y
duration	long	49	2023/01/27	10:25:47	session_230127_0	3.224	21	20	14	230127_103404	14	3.703	y
duration	long	49	2023/01/27	10:25:47	session_230127_0	3.224	21	20	14	230127_103440	15	1.216	n
duration	long	49	2023/01/27	10:25:47	session_230127_0	3.224	21	20	14	230127_103450	16	3.411	y
duration	long	49	2023/01/27	10:25:47	session_230127_0	3.224	21	20	14	230127_103513	17	4.179	y
duration	long	49	2023/01/27	10:25:47	session_230127_0	3.224	21	20	14	230127_103533	18	5.446	y
duration	long	49	2023/01/27	10:25:47	session_230127_0	3.224	21	20	14	230127_103553	19	5.13	y
duration	long	50	2023/01/27	16:16:04	session_230127_2	3.224	20	20	13	230127_161826	0	3.441	y
duration	long	50	2023/01/27	16:16:04	session_230127_2	3.224	20	20	13	230127_161845	1	3.875	y
duration	long	50	2023/01/27	16:16:04	session_230127_2	3.224	20	20	13	230127_161907	2	4.339	y
duration	long	50	2023/01/27	16:16:04	session_230127_2	3.224	20	20	13	230127_161927	3	4.074	y
duration	long	50	2023/01/27	16:16:04	session_230127_2	3.224	20	20	13	230127_161942	4	2.925	n
duration	long	50	2023/01/27	16:16:04	session_230127_2	3.224	20	20	13	230127_162001	5	5.655	y
duration	long	50	2023/01/27	16:16:04	session_230127_2	3.224	20	20	13	230127_162035	6	2.599	n
duration	long	50	2023/01/27	16:16:04	session_230127_2	3.224	20	20	13	230127_162049	7	3.834	y
duration	long	50	2023/01/27	16:16:04	session_230127_2	3.224	20	20	13	230127_162101	8	2.708	n
duration	long	50	2023/01/27	16:16:04	session_230127_2	3.224	20	20	13	230127_162127	9	4.001	y
duration	long	50	2023/01/27	16:16:04	session_230127_2	3.224	20	20	13	230127_162141	10	3.336	y
duration	long	50	2023/01/27	16:16:04	session_230127_2	3.224	20	20	13	230127_162213	11	2.355	n
duration	long	50	2023/01/27	16:16:04	session_230127_2	3.224	20	20	13	230127_162227	12	5.14	y
duration	long	50	2023/01/27	16:16:04	session_230127_2	3.224	20	20	13	230127_162242	13	2.806	n
duration	long	50	2023/01/27	16:16:04	session_230127_2	3.224	20	20	13	230127_162251	14	2.896	n
duration	long	50	2023/01/27	16:16:04	session_230127_2	3.224	20	20	13	230127_162311	15	4.312	y
duration	long	50	2023/01/27	16:16:04	session_230127_2	3.224	20	20	13	230127_162324	16	4.253	y
duration	long	50	2023/01/27	16:16:04	session_230127_2	3.224	20	20	13	230127_162346	17	4.259	y
duration	long	50	2023/01/27	16:16:04	session_230127_2	3.224	20	20	13	230127_162358	18	1.451	n
duration	long	50	2023/01/27	16:16:04	session_230127_2	3.224	20	20	13	230127_162411	19	4.581	y
duration	long	51	2023/01/28	10:58:01	session_230128_3	3.224	21	20	17	230128_105847	0	3.371	y
duration	long	51	2023/01/28	10:58:01	session_230128_3	3.224	21	20	17	230128_105902	1	3.402	y
duration	long	51	2023/01/28	10:58:01	session_230128_3	3.224	21	20	17	230128_105932	2	3.831	y
duration	long	51	2023/01/28	10:58:01	session_230128_3	3.224	21	20	17	230128_105950	3	1.451
duration	long	51	2023/01/28	10:58:01	session_230128_3	3.224	21	20	17	230128_110049	3	5.153	y
duration	long	51	2023/01/28	10:58:01	session_230128_3	3.224	21	20	17	230128_110112	4	4.024	y
duration	long	51	2023/01/28	10:58:01	session_230128_3	3.224	21	20	17	230128_110132	5	3.902	y
duration	long	51	2023/01/28	10:58:01	session_230128_3	3.224	21	20	17	230128_110155	6	4.044	y
duration	long	51	2023/01/28	10:58:01	session_230128_3	3.224	21	20	17	230128_110218	7	4.673	y
duration	long	51	2023/01/28	10:58:01	session_230128_3	3.224	21	20	17	230128_110239	8	2.718	n
duration	long	51	2023/01/28	10:58:01	session_230128_3	3.224	21	20	17	230128_110255	9	4.92	y
duration	long	51	2023/01/28	10:58:01	session_230128_3	3.224	21	20	17	230128_110314	10	3.746	y
duration	long	51	2023/01/28	10:58:01	session_230128_3	3.224	21	20	17	230128_110349	11	4.712	y
duration	long	51	2023/01/28	10:58:01	session_230128_3	3.224	21	20	17	230128_110408	12	2.291	n
duration	long	51	2023/01/28	10:58:01	session_230128_3	3.224	21	20	17	230128_110425	13	4.717	y
duration	long	51	2023/01/28	10:58:01	session_230128_3	3.224	21	20	17	230128_110442	14	4.691	y
duration	long	51	2023/01/28	10:58:01	session_230128_3	3.224	21	20	17	230128_110518	15	3.502	y
duration	long	51	2023/01/28	10:58:01	session_230128_3	3.224	21	20	17	230128_110544	16	3.543	y
duration	long	51	2023/01/28	10:58:01	session_230128_3	3.224	21	20	17	230128_110635	17	4.777	y
duration	long	51	2023/01/28	10:58:01	session_230128_3	3.224	21	20	17	230128_110652	18	4.065	y
duration	long	51	2023/01/28	10:58:01	session_230128_3	3.224	21	20	17	230128_110731	19	2.143	n
duration	long	52	2023/01/29	10:44:11	session_230129_0	3.224	22	20	19	230129_104431	0	3.492	y
duration	long	52	2023/01/29	10:44:11	session_230129_0	3.224	22	20	19	230129_104455	1	4.938	y
duration	long	52	2023/01/29	10:44:11	session_230129_0	3.224	22	20	19	230129_104515	2	5.372	y
duration	long	52	2023/01/29	10:44:11	session_230129_0	3.224	22	20	19	230129_104533	3	4.537	y
duration	long	52	2023/01/29	10:44:11	session_230129_0	3.224	22	20	19	230129_104604	4	2.197	n
duration	long	52	2023/01/29	10:44:11	session_230129_0	3.224	22	20	19	230129_104625	5	4.864	y
duration	long	52	2023/01/29	10:44:11	session_230129_0	3.224	22	20	19	230129_104647	6	5.833	y
duration	long	52	2023/01/29	10:44:11	session_230129_0	3.224	22	20	19	230129_104725	7	4.507	y
duration	long	52	2023/01/29	10:44:11	session_230129_0	3.224	22	20	19	230129_104807	8	6.343	y
duration	long	52	2023/01/29	10:44:11	session_230129_0	3.224	22	20	19	230129_104842	9	5.338	y
duration	long	52	2023/01/29	10:44:11	session_230129_0	3.224	22	20	19	230129_104902	10	4.91	y
duration	long	52	2023/01/29	10:44:11	session_230129_0	3.224	22	20	19	230129_104923	11	2.06
duration	long	52	2023/01/29	10:44:11	session_230129_0	3.224	22	20	19	230129_104942	11	4.829	y
duration	long	52	2023/01/29	10:44:11	session_230129_0	3.224	22	20	19	230129_105007	12	5.378	y
duration	long	52	2023/01/29	10:44:11	session_230129_0	3.224	22	20	19	230129_105036	13	5.583	y
duration	long	52	2023/01/29	10:44:11	session_230129_0	3.224	22	20	19	230129_105059	14	5.4	y
duration	long	52	2023/01/29	10:44:11	session_230129_0	3.224	22	20	19	230129_105121	15	5.384	y
duration	long	52	2023/01/29	10:44:11	session_230129_0	3.224	22	20	19	230129_105146	16	4.917	y
duration	long	52	2023/01/29	10:44:11	session_230129_0	3.224	22	20	19	230129_105219	17	4.72	y
duration	long	52	2023/01/29	10:44:11	session_230129_0	3.224	22	20	19	230129_105241	18	4.7	y
duration	long	52	2023/01/29	10:44:11	session_230129_0	3.224	22	20	19	230129_105301	19	3.209
duration	long	52	2023/01/29	10:44:11	session_230129_0	3.224	22	20	19	230129_105316	19	5.663	y
duration	long	53	2023/01/29	14:06:22	session_230129_3	4.706	22	20	11	230129_140938	0	5.066	y
duration	long	53	2023/01/29	14:06:22	session_230129_3	4.706	22	20	11	230129_140957	1	3.941	n
duration	long	53	2023/01/29	14:06:22	session_230129_3	4.706	22	20	11	230129_141011	2	3.954	n
duration	long	53	2023/01/29	14:06:22	session_230129_3	4.706	22	20	11	230129_141030	3	4.445	n
duration	long	53	2023/01/29	14:06:22	session_230129_3	4.706	22	20	11	230129_141135	4	3.726	n
duration	long	53	2023/01/29	14:06:22	session_230129_3	4.706	22	20	11	230129_141153	5	4.493	n
duration	long	53	2023/01/29	14:06:22	session_230129_3	4.706	22	20	11	230129_141215	6	5.343	y
duration	long	53	2023/01/29	14:06:22	session_230129_3	4.706	22	20	11	230129_141245	7	4.716	y
duration	long	53	2023/01/29	14:06:22	session_230129_3	4.706	22	20	11	230129_141308	8	6.423	y
duration	long	53	2023/01/29	14:06:22	session_230129_3	4.706	22	20	11	230129_141330	9	5.814	y
duration	long	53	2023/01/29	14:06:22	session_230129_3	4.706	22	20	11	230129_141352	10	2.222	n
duration	long	53	2023/01/29	14:06:22	session_230129_3	4.706	22	20	11	230129_141411	11	0.51
duration	long	53	2023/01/29	14:06:22	session_230129_3	4.706	22	20	11	230129_141425	11	4.341	n
duration	long	53	2023/01/29	14:06:22	session_230129_3	4.706	22	20	11	230129_141438	12	2.543
duration	long	53	2023/01/29	14:06:22	session_230129_3	4.706	22	20	11	230129_141503	12	6.11	y
duration	long	53	2023/01/29	14:06:22	session_230129_3	4.706	22	20	11	230129_141535	13	6.729	y
duration	long	53	2023/01/29	14:06:22	session_230129_3	4.706	22	20	11	230129_141603	14	3.08	n
duration	long	53	2023/01/29	14:06:22	session_230129_3	4.706	22	20	11	230129_141623	15	4.184	n
duration	long	53	2023/01/29	14:06:22	session_230129_3	4.706	22	20	11	230129_141649	16	4.894	y
duration	long	53	2023/01/29	14:06:22	session_230129_3	4.706	22	20	11	230129_141715	17	6.884	y
duration	long	53	2023/01/29	14:06:22	session_230129_3	4.706	22	20	11	230129_141737	18	5.223	y
duration	long	53	2023/01/29	14:06:22	session_230129_3	4.706	22	20	11	230129_141801	19	4.82	y
duration	long	54	2023/01/30	10:46:50	session_230130_0	4.706	22	20	10	230130_104725	0	5.168	y
duration	long	54	2023/01/30	10:46:50	session_230130_0	4.706	22	20	10	230130_104750	1	2.12	n
duration	long	54	2023/01/30	10:46:50	session_230130_0	4.706	22	20	10	230130_104816	2	3.699
duration	long	54	2023/01/30	10:46:50	session_230130_0	4.706	22	20	10	230130_104830	2	2.196	n
duration	long	54	2023/01/30	10:46:50	session_230130_0	4.706	22	20	10	230130_104858	3	3.429	n
duration	long	54	2023/01/30	10:46:50	session_230130_0	4.706	22	20	10	230130_104915	4	3.64	n
duration	long	54	2023/01/30	10:46:50	session_230130_0	4.706	22	20	10	230130_104946	5	7.049	y
duration	long	54	2023/01/30	10:46:50	session_230130_0	4.706	22	20	10	230130_105011	6	4.195	n
duration	long	54	2023/01/30	10:46:50	session_230130_0	4.706	22	20	10	230130_105029	7	6.735	y
duration	long	54	2023/01/30	10:46:50	session_230130_0	4.706	22	20	10	230130_105055	8	4.796	y
duration	long	54	2023/01/30	10:46:50	session_230130_0	4.706	22	20	10	230130_105130	9	6.021	y
duration	long	54	2023/01/30	10:46:50	session_230130_0	4.706	22	20	10	230130_105156	10	3.157	n
duration	long	54	2023/01/30	10:46:50	session_230130_0	4.706	22	20	10	230130_105216	11	5.062	y
duration	long	54	2023/01/30	10:46:50	session_230130_0	4.706	22	20	10	230130_105251	12	4.398	n
duration	long	54	2023/01/30	10:46:50	session_230130_0	4.706	22	20	10	230130_105312	13	5.087	y
duration	long	54	2023/01/30	10:46:50	session_230130_0	4.706	22	20	10	230130_105338	14	7.199	y
duration	long	54	2023/01/30	10:46:50	session_230130_0	4.706	22	20	10	230130_105400	15	5.016	y
duration	long	54	2023/01/30	10:46:50	session_230130_0	4.706	22	20	10	230130_105427	16	2.093	n
duration	long	54	2023/01/30	10:46:50	session_230130_0	4.706	22	20	10	230130_105445	17	5.222	y
duration	long	54	2023/01/30	10:46:50	session_230130_0	4.706	22	20	10	230130_105512	18	3.288
duration	long	54	2023/01/30	10:46:50	session_230130_0	4.706	22	20	10	230130_105544	18	3.995	n
duration	long	54	2023/01/30	10:46:50	session_230130_0	4.706	22	20	10	230130_105601	19	3.754	n
duration	long	55	2023/01/30	11:22:19	session_230130_3	4.706	21	20	4	230130_112357	0	3.858	n
duration	long	55	2023/01/30	11:22:19	session_230130_3	4.706	21	20	4	230130_112422	1	4.278	n
duration	long	55	2023/01/30	11:22:19	session_230130_3	4.706	21	20	4	230130_112443	2	5.096	y
duration	long	55	2023/01/30	11:22:19	session_230130_3	4.706	21	20	4	230130_112507	3	6.096	y
duration	long	55	2023/01/30	11:22:19	session_230130_3	4.706	21	20	4	230130_112530	4	3.017	n
duration	long	55	2023/01/30	11:22:19	session_230130_3	4.706	21	20	4	230130_112546	5	4.277	n
duration	long	55	2023/01/30	11:22:19	session_230130_3	4.706	21	20	4	230130_112607	6	3.62	n
duration	long	55	2023/01/30	11:22:19	session_230130_3	4.706	21	20	4	230130_112624	7	3.375	n
duration	long	55	2023/01/30	11:22:19	session_230130_3	4.706	21	20	4	230130_112641	8	2.911
duration	long	55	2023/01/30	11:22:19	session_230130_3	4.706	21	20	4	230130_112716	8	1.543	n
duration	long	55	2023/01/30	11:22:19	session_230130_3	4.706	21	20	4	230130_112749	9	2.482	n
duration	long	55	2023/01/30	11:22:19	session_230130_3	4.706	21	20	4	230130_112806	10	2.738	n
duration	long	55	2023/01/30	11:22:19	session_230130_3	4.706	21	20	4	230130_112825	11	3.648	n
duration	long	55	2023/01/30	11:22:19	session_230130_3	4.706	21	20	4	230130_112847	12	3.981	n
duration	long	55	2023/01/30	11:22:19	session_230130_3	4.706	21	20	4	230130_112902	13	4.897	y
duration	long	55	2023/01/30	11:22:19	session_230130_3	4.706	21	20	4	230130_112930	14	5.811	y
duration	long	55	2023/01/30	11:22:19	session_230130_3	4.706	21	20	4	230130_112956	15	3.267	n
duration	long	55	2023/01/30	11:22:19	session_230130_3	4.706	21	20	4	230130_113009	16	1.951	n
duration	long	55	2023/01/30	11:22:19	session_230130_3	4.706	21	20	4	230130_113022	17	2.849	n
duration	long	55	2023/01/30	11:22:19	session_230130_3	4.706	21	20	4	230130_113049	18	4.311	n
duration	long	55	2023/01/30	11:22:19	session_230130_3	4.706	21	20	4	230130_113101	19	4.017	n
duration	long	56	2023/01/30	14:35:58	session_230130_4	4.706	22	21	6	230130_143611	0	3.774	n
duration	long	56	2023/01/30	14:35:58	session_230130_4	4.706	22	21	6	230130_143638	1	3.261	n
duration	long	56	2023/01/30	14:35:58	session_230130_4	4.706	22	21	6	230130_143650	2	5.257	y
duration	long	56	2023/01/30	14:35:58	session_230130_4	4.706	22	21	6	230130_143716	3	3.651	n
duration	long	56	2023/01/30	14:35:58	session_230130_4	4.706	22	21	6	230130_143736	3	2.382	n
duration	long	56	2023/01/30	14:35:58	session_230130_4	4.706	22	21	6	230130_143812	4	6.71	y
duration	long	56	2023/01/30	14:35:58	session_230130_4	4.706	22	21	6	230130_143839	5	4.614	n
duration	long	56	2023/01/30	14:35:58	session_230130_4	4.706	22	21	6	230130_143913	6	5.601	y
duration	long	56	2023/01/30	14:35:58	session_230130_4	4.706	22	21	6	230130_143942	7	5.353	y
duration	long	56	2023/01/30	14:35:58	session_230130_4	4.706	22	21	6	230130_144001	8	4.171	n
duration	long	56	2023/01/30	14:35:58	session_230130_4	4.706	22	21	6	230130_144018	9	3.71	n
duration	long	56	2023/01/30	14:35:58	session_230130_4	4.706	22	21	6	230130_144052	10	5.407	y
duration	long	56	2023/01/30	14:35:58	session_230130_4	4.706	22	21	6	230130_144113	11	0.436
duration	long	56	2023/01/30	14:35:58	session_230130_4	4.706	22	21	6	230130_144156	11	1.864	n
duration	long	56	2023/01/30	14:35:58	session_230130_4	4.706	22	21	6	230130_144212	12	4.71	y
duration	long	56	2023/01/30	14:35:58	session_230130_4	4.706	22	21	6	230130_144237	13	3.219	n
duration	long	56	2023/01/30	14:35:58	session_230130_4	4.706	22	21	6	230130_144306	14	3.134	n
duration	long	56	2023/01/30	14:35:58	session_230130_4	4.706	22	21	6	230130_144334	15	1.865	n
duration	long	56	2023/01/30	14:35:58	session_230130_4	4.706	22	21	6	230130_144358	16	3.056	n
duration	long	56	2023/01/30	14:35:58	session_230130_4	4.706	22	21	6	230130_144434	17	4.674	n
duration	long	56	2023/01/30	14:35:58	session_230130_4	4.706	22	21	6	230130_144454	18	4.457	n
duration	long	56	2023/01/30	14:35:58	session_230130_4	4.706	22	21	6	230130_144508	19	3.751	n
duration	long	57	2023/01/30	15:01:31	session_230130_6	4.706	22	17	6	230130_150251	0	0.818	n
duration	long	57	2023/01/30	15:01:31	session_230130_6	4.706	22	17	6	230130_150316	1	3.342	n
duration	long	57	2023/01/30	15:01:31	session_230130_6	4.706	22	17	6	230130_150334	2	6.907	y
duration	long	57	2023/01/30	15:01:31	session_230130_6	4.706	22	17	6	230130_150355	3	4.356	n
duration	long	57	2023/01/30	15:01:31	session_230130_6	4.706	22	17	6	230130_150411	4	3.431	n
duration	long	57	2023/01/30	15:01:31	session_230130_6	4.706	22	17	6	230130_150423	5	5.333	y
duration	long	57	2023/01/30	15:01:31	session_230130_6	4.706	22	17	6	230130_150457	6	5.765	y
duration	long	57	2023/01/30	15:01:31	session_230130_6	4.706	22	17	6	230130_150530	7	3.913	n
duration	long	57	2023/01/30	15:01:31	session_230130_6	4.706	22	17	6	230130_150554	8	4.568	n
duration	long	57	2023/01/30	15:01:31	session_230130_6	4.706	22	17	6	230130_150627	9	4.871	y
duration	long	57	2023/01/30	15:01:31	session_230130_6	4.706	22	17	6	230130_150658	10	5.178	y
duration	long	57	2023/01/30	15:01:31	session_230130_6	4.706	22	17	6	230130_150827	11	2.471	n
duration	long	57	2023/01/30	15:01:31	session_230130_6	4.706	22	17	6	230130_150838	12	0.817
duration	long	57	2023/01/30	15:01:31	session_230130_6	4.706	22	17	6	230130_150912	12	3.289	n
duration	long	57	2023/01/30	15:01:31	session_230130_6	4.706	22	17	6	230130_150921	13	3.847	n
duration	long	57	2023/01/30	15:01:31	session_230130_6	4.706	22	17	6	230130_150929	14	2.387	n
duration	long	57	2023/01/30	15:01:31	session_230130_6	4.706	22	17	6	230130_150943	15	0.287
duration	long	57	2023/01/30	15:01:31	session_230130_6	4.706	22	17	6	230130_151005	15	1.275
duration	long	57	2023/01/30	15:01:31	session_230130_6	4.706	22	17	6	230130_151049	15	2.133	n
duration	long	57	2023/01/30	15:01:31	session_230130_6	4.706	22	17	6	230130_151101	16	5.085	y
duration	long	57	2023/01/30	15:01:31	session_230130_6	4.706	22	17	6	230130_151138	17	1.71
duration	long	57	2023/01/30	15:01:31	session_230130_6	4.706	22	17	6	230130_151210	17	0.223
duration	short	0	2022/12/23	10:02:06	session_221223_0	0.611	20	20	19	221223_100350	0	0.2719999999999999	y
duration	short	0	2022/12/23	10:02:06	session_221223_0	0.611	20	20	19	221223_100359	1	0.24	y
duration	short	0	2022/12/23	10:02:06	session_221223_0	0.611	20	20	19	221223_100410	2	0.0989999999999999	y
duration	short	0	2022/12/23	10:02:06	session_221223_0	0.611	20	20	19	221223_100419	3	0.2880000000000002	y
duration	short	0	2022/12/23	10:02:06	session_221223_0	0.611	20	20	19	221223_100428	4	0.3039999999999999	y
duration	short	0	2022/12/23	10:02:06	session_221223_0	0.611	20	20	19	221223_100443	5	0.1760000000000001	y
duration	short	0	2022/12/23	10:02:06	session_221223_0	0.611	20	20	19	221223_100452	6	0.352	y
duration	short	0	2022/12/23	10:02:06	session_221223_0	0.611	20	20	19	221223_100504	7	0.2240000000000002	y
duration	short	0	2022/12/23	10:02:06	session_221223_0	0.611	20	20	19	221223_100514	8	1.0766666666666669	n
duration	short	0	2022/12/23	10:02:06	session_221223_0	0.611	20	20	19	221223_100531	9	0.1759999999999999	y
duration	short	0	2022/12/23	10:02:06	session_221223_0	0.611	20	20	19	221223_100539	10	0.224	y
duration	short	0	2022/12/23	10:02:06	session_221223_0	0.611	20	20	19	221223_100548	11	0.2239999999999999	y
duration	short	0	2022/12/23	10:02:06	session_221223_0	0.611	20	20	19	221223_100557	12	0.208	y
duration	short	0	2022/12/23	10:02:06	session_221223_0	0.611	20	20	19	221223_100605	13	0.272	y
duration	short	0	2022/12/23	10:02:06	session_221223_0	0.611	20	20	19	221223_100612	14	0.2720000000000001	y
duration	short	0	2022/12/23	10:02:06	session_221223_0	0.611	20	20	19	221223_100620	15	0.1919999999999999	y
duration	short	0	2022/12/23	10:02:06	session_221223_0	0.611	20	20	19	221223_100630	16	0.144	y
duration	short	0	2022/12/23	10:02:06	session_221223_0	0.611	20	20	19	221223_100650	17	0.2239999999999999	y
duration	short	0	2022/12/23	10:02:06	session_221223_0	0.611	20	20	19	221223_100659	18	0.288	y
duration	short	0	2022/12/23	10:02:06	session_221223_0	0.611	20	20	19	221223_100710	19	0.176	y
duration	short	1	2022/12/23	16:13:27	session_221223_3	0.611	21	20	17	221223_161400	0	0.1759999999999999	y
duration	short	1	2022/12/23	16:13:27	session_221223_3	0.611	21	20	17	221223_161409	1	0.48	y
duration	short	1	2022/12/23	16:13:27	session_221223_3	0.611	21	20	17	221223_161416	2	0.24	y
duration	short	1	2022/12/23	16:13:27	session_221223_3	0.611	21	20	17	221223_161419	3	0.288	y
duration	short	1	2022/12/23	16:13:27	session_221223_3	0.611	21	20	17	221223_161430	4	0.116	y
duration	short	1	2022/12/23	16:13:27	session_221223_3	0.611	21	20	17	221223_161439	5	0.2400000000000002	y
duration	short	1	2022/12/23	16:13:27	session_221223_3	0.611	21	20	17	221223_161450	6	0.368	y
duration	short	1	2022/12/23	16:13:27	session_221223_3	0.611	21	20	17	221223_161458	7	0.4196666666666666
duration	short	1	2022/12/23	16:13:27	session_221223_3	0.611	21	20	17	221223_161505	7	0.208	y
duration	short	1	2022/12/23	16:13:27	session_221223_3	0.611	21	20	17	221223_161514	8	0.455	y
duration	short	1	2022/12/23	16:13:27	session_221223_3	0.611	21	20	17	221223_161523	9	0.3519999999999998	y
duration	short	1	2022/12/23	16:13:27	session_221223_3	0.611	21	20	17	221223_161535	10	0.6719999999999999	n
duration	short	1	2022/12/23	16:13:27	session_221223_3	0.611	21	20	17	221223_161544	11	0.704	n
duration	short	1	2022/12/23	16:13:27	session_221223_3	0.611	21	20	17	221223_161554	12	0.496	y
duration	short	1	2022/12/23	16:13:27	session_221223_3	0.611	21	20	17	221223_161607	13	0.2240000000000001	y
duration	short	1	2022/12/23	16:13:27	session_221223_3	0.611	21	20	17	221223_161617	14	0.992	n
duration	short	1	2022/12/23	16:13:27	session_221223_3	0.611	21	20	17	221223_161640	15	0.1760000000000001	y
duration	short	1	2022/12/23	16:13:27	session_221223_3	0.611	21	20	17	221223_161658	16	0.2879999999999998	y
duration	short	1	2022/12/23	16:13:27	session_221223_3	0.611	21	20	17	221223_161722	17	0.304	y
duration	short	1	2022/12/23	16:13:27	session_221223_3	0.611	21	20	17	221223_161734	18	0.4799999999999995	y
duration	short	1	2022/12/23	16:13:27	session_221223_3	0.611	21	20	17	221223_161756	19	0.3039999999999994	y
duration	short	2	2022/12/24	11:45:34	session_221224_1	0.272	21	20	0	221224_114542	0	0.3199999999999999	n
duration	short	2	2022/12/24	11:45:34	session_221224_1	0.272	21	20	0	221224_114547	1	0.3519999999999998	n
duration	short	2	2022/12/24	11:45:34	session_221224_1	0.272	21	20	0	221224_114552	2	0.6080000000000001	n
duration	short	2	2022/12/24	11:45:34	session_221224_1	0.272	21	20	0	221224_114555	3	0.7999999999999999	n
duration	short	2	2022/12/24	11:45:34	session_221224_1	0.272	21	20	0	221224_114558	4	0.6559999999999999	n
duration	short	2	2022/12/24	11:45:34	session_221224_1	0.272	21	20	0	221224_114602	5	0.4639999999999999	n
duration	short	2	2022/12/24	11:45:34	session_221224_1	0.272	21	20	0	221224_114605	6	0.592	n
duration	short	2	2022/12/24	11:45:34	session_221224_1	0.272	21	20	0	221224_114608	7	1.55
duration	short	2	2022/12/24	11:45:34	session_221224_1	0.272	21	20	0	221224_114614	7	0.512	n
duration	short	2	2022/12/24	11:45:34	session_221224_1	0.272	21	20	0	221224_114617	8	0.3999999999999999	n
duration	short	2	2022/12/24	11:45:34	session_221224_1	0.272	21	20	0	221224_114621	9	0.4319999999999999	n
duration	short	2	2022/12/24	11:45:34	session_221224_1	0.272	21	20	0	221224_114624	10	0.4479999999999999	n
duration	short	2	2022/12/24	11:45:34	session_221224_1	0.272	21	20	0	221224_114627	11	0.704	n
duration	short	2	2022/12/24	11:45:34	session_221224_1	0.272	21	20	0	221224_114630	12	0.736	n
duration	short	2	2022/12/24	11:45:34	session_221224_1	0.272	21	20	0	221224_114633	13	0.592	n
duration	short	2	2022/12/24	11:45:34	session_221224_1	0.272	21	20	0	221224_114636	14	0.608	n
duration	short	2	2022/12/24	11:45:34	session_221224_1	0.272	21	20	0	221224_114639	15	0.752	n
duration	short	2	2022/12/24	11:45:34	session_221224_1	0.272	21	20	0	221224_114641	16	0.768	n
duration	short	2	2022/12/24	11:45:34	session_221224_1	0.272	21	20	0	221224_114644	17	0.72	n
duration	short	2	2022/12/24	11:45:34	session_221224_1	0.272	21	20	0	221224_114649	18	0.624	n
duration	short	2	2022/12/24	11:45:34	session_221224_1	0.272	21	20	0	221224_114652	19	0.8396666666666667	n
duration	short	3	2022/12/27	10:44:30	session_221227_0	0.272	27	20	2	221227_104647	0	0.3909999999999999	n
duration	short	3	2022/12/27	10:44:30	session_221227_0	0.272	27	20	2	221227_104654	1	0.3199999999999999	n
duration	short	3	2022/12/27	10:44:30	session_221227_0	0.272	27	20	2	221227_104712	2	0.8023333333333333	n
duration	short	3	2022/12/27	10:44:30	session_221227_0	0.272	27	20	2	221227_104719	3	0.4479999999999999	n
duration	short	3	2022/12/27	10:44:30	session_221227_0	0.272	27	20	2	221227_104725	4	1.458	n
duration	short	3	2022/12/27	10:44:30	session_221227_0	0.272	27	20	2	221227_104819	5	0.288	n
duration	short	3	2022/12/27	10:44:30	session_221227_0	0.272	27	20	2	221227_104828	6	0.528	n
duration	short	3	2022/12/27	10:44:30	session_221227_0	0.272	27	20	2	221227_104833	7	0.448	n
duration	short	3	2022/12/27	10:44:30	session_221227_0	0.272	27	20	2	221227_104838	8	0.7210000000000001	n
duration	short	3	2022/12/27	10:44:30	session_221227_0	0.272	27	20	2	221227_104845	9	1.238
duration	short	3	2022/12/27	10:44:30	session_221227_0	0.272	27	20	2	221227_104856	9	0.6400000000000001	n
duration	short	3	2022/12/27	10:44:30	session_221227_0	0.272	27	20	2	221227_104903	10	0.4640000000000001	n
duration	short	3	2022/12/27	10:44:30	session_221227_0	0.272	27	20	2	221227_104912	11	0.6559999999999999	n
duration	short	3	2022/12/27	10:44:30	session_221227_0	0.272	27	20	2	221227_104916	12	0.288	n
duration	short	3	2022/12/27	10:44:30	session_221227_0	0.272	27	20	2	221227_104924	13	1.06
duration	short	3	2022/12/27	10:44:30	session_221227_0	0.272	27	20	2	221227_104931	13	0.8170000000000002
duration	short	3	2022/12/27	10:44:30	session_221227_0	0.272	27	20	2	221227_104937	13	1.3323333333333334
duration	short	3	2022/12/27	10:44:30	session_221227_0	0.272	27	20	2	221227_105002	13	0.2719999999999996	y
duration	short	3	2022/12/27	10:44:30	session_221227_0	0.272	27	20	2	221227_105036	14	1.0933333333333333
duration	short	3	2022/12/27	10:44:30	session_221227_0	0.272	27	20	2	221227_105046	14	0.2079999999999999	y
duration	short	3	2022/12/27	10:44:30	session_221227_0	0.272	27	20	2	221227_105059	15	0.48
duration	short	3	2022/12/27	10:44:30	session_221227_0	0.272	27	20	2	221227_105109	15	0.6080000000000001	n
duration	short	3	2022/12/27	10:44:30	session_221227_0	0.272	27	20	2	221227_105114	16	0.6399999999999999	n
duration	short	3	2022/12/27	10:44:30	session_221227_0	0.272	27	20	2	221227_105118	17	0.3359999999999999
duration	short	3	2022/12/27	10:44:30	session_221227_0	0.272	27	20	2	221227_105128	17	0.2926666666666666	n
duration	short	3	2022/12/27	10:44:30	session_221227_0	0.272	27	20	2	221227_105133	18	0.368	n
duration	short	3	2022/12/27	10:44:30	session_221227_0	0.272	27	20	2	221227_105138	19	0.288	n
duration	short	4	2022/12/27	14:00:13	session_221227_3	0.272	30	20	8	221227_140028	0	0.2303333333333332	y
duration	short	4	2022/12/27	14:00:13	session_221227_3	0.272	30	20	8	221227_140042	1	0.2893333333333334	n
duration	short	4	2022/12/27	14:00:13	session_221227_3	0.272	30	20	8	221227_140047	2	0.32	n
duration	short	4	2022/12/27	14:00:13	session_221227_3	0.272	30	20	8	221227_140051	3	0.722
duration	short	4	2022/12/27	14:00:13	session_221227_3	0.272	30	20	8	221227_140054	3	0.6136666666666667
duration	short	4	2022/12/27	14:00:13	session_221227_3	0.272	30	20	8	221227_140059	3	0.4639999999999999	n
duration	short	4	2022/12/27	14:00:13	session_221227_3	0.272	30	20	8	221227_140103	4	0.3680000000000001	n
duration	short	4	2022/12/27	14:00:13	session_221227_3	0.272	30	20	8	221227_140107	5	0.3520000000000001	n
duration	short	4	2022/12/27	14:00:13	session_221227_3	0.272	30	20	8	221227_140110	6	0.724
duration	short	4	2022/12/27	14:00:13	session_221227_3	0.272	30	20	8	221227_140121	6	0.2400000000000002	y
duration	short	4	2022/12/27	14:00:13	session_221227_3	0.272	30	20	8	221227_140138	7	0.1759999999999999	y
duration	short	4	2022/12/27	14:00:13	session_221227_3	0.272	30	20	8	221227_140157	8	1.1909999999999998
duration	short	4	2022/12/27	14:00:13	session_221227_3	0.272	30	20	8	221227_140201	8	0.256	y
duration	short	4	2022/12/27	14:00:13	session_221227_3	0.272	30	20	8	221227_140219	9	0.24	y
duration	short	4	2022/12/27	14:00:13	session_221227_3	0.272	30	20	8	221227_140234	10	0.272	y
duration	short	4	2022/12/27	14:00:13	session_221227_3	0.272	30	20	8	221227_140243	11	0.288	n
duration	short	4	2022/12/27	14:00:13	session_221227_3	0.272	30	20	8	221227_140249	12	0.864
duration	short	4	2022/12/27	14:00:13	session_221227_3	0.272	30	20	8	221227_140257	12	0.7839999999999999	n
duration	short	4	2022/12/27	14:00:13	session_221227_3	0.272	30	20	8	221227_140304	13	0.64
duration	short	4	2022/12/27	14:00:13	session_221227_3	0.272	30	20	8	221227_140310	13	0.2879999999999999	n
duration	short	4	2022/12/27	14:00:13	session_221227_3	0.272	30	20	8	221227_140315	14	0.3999999999999999	n
duration	short	4	2022/12/27	14:00:13	session_221227_3	0.272	30	20	8	221227_140320	15	0.752	n
duration	short	4	2022/12/27	14:00:13	session_221227_3	0.272	30	20	8	221227_140335	16	0.3839999999999999	n
duration	short	4	2022/12/27	14:00:13	session_221227_3	0.272	30	20	8	221227_140357	17	0.24	y
duration	short	4	2022/12/27	14:00:13	session_221227_3	0.272	30	20	8	221227_140409	18	0.528
duration	short	4	2022/12/27	14:00:13	session_221227_3	0.272	30	20	8	221227_140413	18	0.2606666666666666
duration	short	4	2022/12/27	14:00:13	session_221227_3	0.272	30	20	8	221227_140417	18	0.336
duration	short	4	2022/12/27	14:00:13	session_221227_3	0.272	30	20	8	221227_140423	18	0.4
duration	short	4	2022/12/27	14:00:13	session_221227_3	0.272	30	20	8	221227_140430	18	0.8000000000000002	n
duration	short	4	2022/12/27	14:00:13	session_221227_3	0.272	30	20	8	221227_140440	19	0.2559999999999998	y
duration	short	5	2022/12/28	09:52:08	session_221228_0	0.272	22	20	13	221228_095347	0	0.32
duration	short	5	2022/12/28	09:52:08	session_221228_0	0.272	22	20	13	221228_095402	0	0.24	y
duration	short	5	2022/12/28	09:52:08	session_221228_0	0.272	22	20	13	221228_095411	1	0.3359999999999998	n
duration	short	5	2022/12/28	09:52:08	session_221228_0	0.272	22	20	13	221228_095416	2	0.288	n
duration	short	5	2022/12/28	09:52:08	session_221228_0	0.272	22	20	13	221228_095423	3	0.2719999999999998	y
duration	short	5	2022/12/28	09:52:08	session_221228_0	0.272	22	20	13	221228_095436	4	0.2080000000000001	y
duration	short	5	2022/12/28	09:52:08	session_221228_0	0.272	22	20	13	221228_095454	5	0.912
duration	short	5	2022/12/28	09:52:08	session_221228_0	0.272	22	20	13	221228_095500	5	0.272	y
duration	short	5	2022/12/28	09:52:08	session_221228_0	0.272	22	20	13	221228_095513	6	0.176	y
duration	short	5	2022/12/28	09:52:08	session_221228_0	0.272	22	20	13	221228_095526	7	0.3520000000000001	n
duration	short	5	2022/12/28	09:52:08	session_221228_0	0.272	22	20	13	221228_095531	8	0.8159999999999998	n
duration	short	5	2022/12/28	09:52:08	session_221228_0	0.272	22	20	13	221228_095536	9	0.32	n
duration	short	5	2022/12/28	09:52:08	session_221228_0	0.272	22	20	13	221228_095542	10	0.3839999999999999	n
duration	short	5	2022/12/28	09:52:08	session_221228_0	0.272	22	20	13	221228_095549	11	0.288	n
duration	short	5	2022/12/28	09:52:08	session_221228_0	0.272	22	20	13	221228_095556	12	0.1919999999999999	y
duration	short	5	2022/12/28	09:52:08	session_221228_0	0.272	22	20	13	221228_095610	13	0.2079999999999993	y
duration	short	5	2022/12/28	09:52:08	session_221228_0	0.272	22	20	13	221228_095622	14	0.2239999999999999	y
duration	short	5	2022/12/28	09:52:08	session_221228_0	0.272	22	20	13	221228_095641	15	0.2720000000000001	y
duration	short	5	2022/12/28	09:52:08	session_221228_0	0.272	22	20	13	221228_095650	16	0.2560000000000002	y
duration	short	5	2022/12/28	09:52:08	session_221228_0	0.272	22	20	13	221228_095657	17	0.16	y
duration	short	5	2022/12/28	09:52:08	session_221228_0	0.272	22	20	13	221228_095707	18	0.272	y
duration	short	5	2022/12/28	09:52:08	session_221228_0	0.272	22	20	13	221228_095714	19	0.128	y
duration	short	6	2022/12/28	13:47:59	session_221228_3	0.272	22	20	13	221228_134928	0	0.2240000000000002	y
duration	short	6	2022/12/28	13:47:59	session_221228_3	0.272	22	20	13	221228_134936	1	0.1919999999999999	y
duration	short	6	2022/12/28	13:47:59	session_221228_3	0.272	22	20	13	221228_134947	2	0.1440000000000001	y
duration	short	6	2022/12/28	13:47:59	session_221228_3	0.272	22	20	13	221228_134957	3	0.2239999999999993	y
duration	short	6	2022/12/28	13:47:59	session_221228_3	0.272	22	20	13	221228_135008	4	0.2719999999999993	y
duration	short	6	2022/12/28	13:47:59	session_221228_3	0.272	22	20	13	221228_135023	5	0.1920000000000001	y
duration	short	6	2022/12/28	13:47:59	session_221228_3	0.272	22	20	13	221228_135034	6	0.4159999999999999	n
duration	short	6	2022/12/28	13:47:59	session_221228_3	0.272	22	20	13	221228_135037	7	0.288	n
duration	short	6	2022/12/28	13:47:59	session_221228_3	0.272	22	20	13	221228_135040	8	0.6880000000000001	n
duration	short	6	2022/12/28	13:47:59	session_221228_3	0.272	22	20	13	221228_135044	9	0.7840000000000001	n
duration	short	6	2022/12/28	13:47:59	session_221228_3	0.272	22	20	13	221228_135050	10	0.2879999999999998	n
duration	short	6	2022/12/28	13:47:59	session_221228_3	0.272	22	20	13	221228_135055	11	1.0399999999999998
duration	short	6	2022/12/28	13:47:59	session_221228_3	0.272	22	20	13	221228_135106	11	0.6239999999999997	n
duration	short	6	2022/12/28	13:47:59	session_221228_3	0.272	22	20	13	221228_135116	12	0.7840000000000007
duration	short	6	2022/12/28	13:47:59	session_221228_3	0.272	22	20	13	221228_135125	12	0.2240000000000002	y
duration	short	6	2022/12/28	13:47:59	session_221228_3	0.272	22	20	13	221228_135142	13	0.2559999999999998	y
duration	short	6	2022/12/28	13:47:59	session_221228_3	0.272	22	20	13	221228_135159	14	0.176	y
duration	short	6	2022/12/28	13:47:59	session_221228_3	0.272	22	20	13	221228_135208	15	0.1599999999999999	y
duration	short	6	2022/12/28	13:47:59	session_221228_3	0.272	22	20	13	221228_135215	16	0.6560000000000001	n
duration	short	6	2022/12/28	13:47:59	session_221228_3	0.272	22	20	13	221228_135219	17	0.24	y
duration	short	6	2022/12/28	13:47:59	session_221228_3	0.272	22	20	13	221228_135236	18	0.2080000000000001	y
duration	short	6	2022/12/28	13:47:59	session_221228_3	0.272	22	20	13	221228_135245	19	0.1759999999999999	y
duration	short	7	2022/12/29	08:50:40	session_221229_0	0.272	21	20	15	221229_085220	0	0.1120000000000001	y
duration	short	7	2022/12/29	08:50:40	session_221229_0	0.272	21	20	15	221229_085232	1	0.176	y
duration	short	7	2022/12/29	08:50:40	session_221229_0	0.272	21	20	15	221229_085239	2	0.144	y
duration	short	7	2022/12/29	08:50:40	session_221229_0	0.272	21	20	15	221229_085248	3	0.752	n
duration	short	7	2022/12/29	08:50:40	session_221229_0	0.272	21	20	15	221229_085252	4	0.48	n
duration	short	7	2022/12/29	08:50:40	session_221229_0	0.272	21	20	15	221229_085255	5	0.144	y
duration	short	7	2022/12/29	08:50:40	session_221229_0	0.272	21	20	15	221229_085303	6	0.1439999999999999	y
duration	short	7	2022/12/29	08:50:40	session_221229_0	0.272	21	20	15	221229_085316	7	0.1026666666666666
duration	short	7	2022/12/29	08:50:40	session_221229_0	0.272	21	20	15	221229_085323	7	0.2239999999999999	y
duration	short	7	2022/12/29	08:50:40	session_221229_0	0.272	21	20	15	221229_085334	8	0.2239999999999999	y
duration	short	7	2022/12/29	08:50:40	session_221229_0	0.272	21	20	15	221229_085343	9	0.1760000000000001	y
duration	short	7	2022/12/29	08:50:40	session_221229_0	0.272	21	20	15	221229_085402	10	0.1280000000000001	y
duration	short	7	2022/12/29	08:50:40	session_221229_0	0.272	21	20	15	221229_085415	11	0.5760000000000001	n
duration	short	7	2022/12/29	08:50:40	session_221229_0	0.272	21	20	15	221229_085419	12	0.32	n
duration	short	7	2022/12/29	08:50:40	session_221229_0	0.272	21	20	15	221229_085422	13	0.528	n
duration	short	7	2022/12/29	08:50:40	session_221229_0	0.272	21	20	15	221229_085435	14	0.1599999999999999	y
duration	short	7	2022/12/29	08:50:40	session_221229_0	0.272	21	20	15	221229_085446	15	0.24	y
duration	short	7	2022/12/29	08:50:40	session_221229_0	0.272	21	20	15	221229_085503	16	0.2560000000000002	y
duration	short	7	2022/12/29	08:50:40	session_221229_0	0.272	21	20	15	221229_085514	17	0.144	y
duration	short	7	2022/12/29	08:50:40	session_221229_0	0.272	21	20	15	221229_085523	18	0.192	y
duration	short	7	2022/12/29	08:50:40	session_221229_0	0.272	21	20	15	221229_085532	19	0.2239999999999999	y
duration	short	8	2022/12/29	13:22:11	session_221229_2	0.272	31	20	14	221229_132312	0	0.2880000000000002	n
duration	short	8	2022/12/29	13:22:11	session_221229_2	0.272	31	20	14	221229_132319	1	0.3520000000000001	n
duration	short	8	2022/12/29	13:22:11	session_221229_2	0.272	31	20	14	221229_132327	2	0.2400000000000002	y
duration	short	8	2022/12/29	13:22:11	session_221229_2	0.272	31	20	14	221229_132357	3	0.192	y
duration	short	8	2022/12/29	13:22:11	session_221229_2	0.272	31	20	14	221229_132404	4	0.3360000000000003	n
duration	short	8	2022/12/29	13:22:11	session_221229_2	0.272	31	20	14	221229_132408	5	0.1759999999999999	y
duration	short	8	2022/12/29	13:22:11	session_221229_2	0.272	31	20	14	221229_132424	6	0.2880000000000001
duration	short	8	2022/12/29	13:22:11	session_221229_2	0.272	31	20	14	221229_132432	6	0.1919999999999997	y
duration	short	8	2022/12/29	13:22:11	session_221229_2	0.272	31	20	14	221229_132440	7	0.24	y
duration	short	8	2022/12/29	13:22:11	session_221229_2	0.272	31	20	14	221229_132447	8	0.3520000000000001	n
duration	short	8	2022/12/29	13:22:11	session_221229_2	0.272	31	20	14	221229_132452	9	0.2560000000000002	y
duration	short	8	2022/12/29	13:22:11	session_221229_2	0.272	31	20	14	221229_132503	10	0.898
duration	short	8	2022/12/29	13:22:11	session_221229_2	0.272	31	20	14	221229_132508	10	0.528	n
duration	short	8	2022/12/29	13:22:11	session_221229_2	0.272	31	20	14	221229_132512	11	0.194
duration	short	8	2022/12/29	13:22:11	session_221229_2	0.272	31	20	14	221229_132521	11	0.368
duration	short	8	2022/12/29	13:22:11	session_221229_2	0.272	31	20	14	221229_132542	11	0.2239999999999998	y
duration	short	8	2022/12/29	13:22:11	session_221229_2	0.272	31	20	14	221229_132551	12	0.3199999999999998
duration	short	8	2022/12/29	13:22:11	session_221229_2	0.272	31	20	14	221229_132601	12	0.24	y
duration	short	8	2022/12/29	13:22:11	session_221229_2	0.272	31	20	14	221229_132610	13	0.2240000000000002	y
duration	short	8	2022/12/29	13:22:11	session_221229_2	0.272	31	20	14	221229_132618	14	0.192	y
duration	short	8	2022/12/29	13:22:11	session_221229_2	0.272	31	20	14	221229_132624	15	0.176	y
duration	short	8	2022/12/29	13:22:11	session_221229_2	0.272	31	20	14	221229_132631	16	0.256	y
duration	short	8	2022/12/29	13:22:11	session_221229_2	0.272	31	20	14	221229_132638	17	0.208	y
duration	short	8	2022/12/29	13:22:11	session_221229_2	0.272	31	20	14	221229_132657	18	1.4903333333333333
duration	short	8	2022/12/29	13:22:11	session_221229_2	0.272	31	20	14	221229_132701	18	0.6880000000000002
duration	short	8	2022/12/29	13:22:11	session_221229_2	0.272	31	20	14	221229_132705	18	0.6913333333333334
duration	short	8	2022/12/29	13:22:11	session_221229_2	0.272	31	20	14	221229_132711	18	0.336	n
duration	short	8	2022/12/29	13:22:11	session_221229_2	0.272	31	20	14	221229_132716	19	0.256
duration	short	8	2022/12/29	13:22:11	session_221229_2	0.272	31	20	14	221229_132725	19	0.7363333333333333
duration	short	8	2022/12/29	13:22:11	session_221229_2	0.272	31	20	14	221229_132729	19	0.576
duration	short	8	2022/12/29	13:22:11	session_221229_2	0.272	31	20	14	221229_132733	19	0.2560000000000001	y
duration	short	9	2022/12/29	17:33:59	session_221229_6	0.272	22	20	11	221229_173605	0	0.256	y
duration	short	9	2022/12/29	17:33:59	session_221229_6	0.272	22	20	11	221229_173611	1	0.192	y
duration	short	9	2022/12/29	17:33:59	session_221229_6	0.272	22	20	11	221229_173618	2	0.2560000000000002	y
duration	short	9	2022/12/29	17:33:59	session_221229_6	0.272	22	20	11	221229_173631	3	0.3360000000000003	n
duration	short	9	2022/12/29	17:33:59	session_221229_6	0.272	22	20	11	221229_173635	4	0.288	n
duration	short	9	2022/12/29	17:33:59	session_221229_6	0.272	22	20	11	221229_173638	5	0.72	n
duration	short	9	2022/12/29	17:33:59	session_221229_6	0.272	22	20	11	221229_173641	6	0.416	n
duration	short	9	2022/12/29	17:33:59	session_221229_6	0.272	22	20	11	221229_173644	7	0.5120000000000002	n
duration	short	9	2022/12/29	17:33:59	session_221229_6	0.272	22	20	11	221229_173647	8	0.272	y
duration	short	9	2022/12/29	17:33:59	session_221229_6	0.272	22	20	11	221229_173659	9	0.288	n
duration	short	9	2022/12/29	17:33:59	session_221229_6	0.272	22	20	11	221229_173703	10	0.2559999999999999	y
duration	short	9	2022/12/29	17:33:59	session_221229_6	0.272	22	20	11	221229_173711	11	0.352
duration	short	9	2022/12/29	17:33:59	session_221229_6	0.272	22	20	11	221229_173716	11	0.432	n
duration	short	9	2022/12/29	17:33:59	session_221229_6	0.272	22	20	11	221229_173719	12	0.4	n
duration	short	9	2022/12/29	17:33:59	session_221229_6	0.272	22	20	11	221229_173723	13	0.3039999999999998	n
duration	short	9	2022/12/29	17:33:59	session_221229_6	0.272	22	20	11	221229_173725	14	0.312
duration	short	9	2022/12/29	17:33:59	session_221229_6	0.272	22	20	11	221229_173731	14	0.24	y
duration	short	9	2022/12/29	17:33:59	session_221229_6	0.272	22	20	11	221229_173748	15	0.2400000000000002	y
duration	short	9	2022/12/29	17:33:59	session_221229_6	0.272	22	20	11	221229_173804	16	0.208	y
duration	short	9	2022/12/29	17:33:59	session_221229_6	0.272	22	20	11	221229_173821	17	0.2239999999999999	y
duration	short	9	2022/12/29	17:33:59	session_221229_6	0.272	22	20	11	221229_173836	18	0.2240000000000001	y
duration	short	9	2022/12/29	17:33:59	session_221229_6	0.272	22	20	11	221229_173858	19	0.2239999999999999	y
duration	short	10	2022/12/30	09:10:15	session_221230_0	0.272	22	20	17	221230_091151	0	0.24	y
duration	short	10	2022/12/30	09:10:15	session_221230_0	0.272	22	20	17	221230_091157	1	0.2239999999999999	y
duration	short	10	2022/12/30	09:10:15	session_221230_0	0.272	22	20	17	221230_091213	2	0.2079999999999999	y
duration	short	10	2022/12/30	09:10:15	session_221230_0	0.272	22	20	17	221230_091221	3	0.176	y
duration	short	10	2022/12/30	09:10:15	session_221230_0	0.272	22	20	17	221230_091233	4	0.24	y
duration	short	10	2022/12/30	09:10:15	session_221230_0	0.272	22	20	17	221230_091240	5	0.24	y
duration	short	10	2022/12/30	09:10:15	session_221230_0	0.272	22	20	17	221230_091246	6	0.2240000000000001	y
duration	short	10	2022/12/30	09:10:15	session_221230_0	0.272	22	20	17	221230_091254	7	0.432
duration	short	10	2022/12/30	09:10:15	session_221230_0	0.272	22	20	17	221230_091259	7	0.2079999999999999	y
duration	short	10	2022/12/30	09:10:15	session_221230_0	0.272	22	20	17	221230_091311	8	0.2239999999999999
duration	short	10	2022/12/30	09:10:15	session_221230_0	0.272	22	20	17	221230_091316	8	0.272	y
duration	short	10	2022/12/30	09:10:15	session_221230_0	0.272	22	20	17	221230_091324	9	0.24	y
duration	short	10	2022/12/30	09:10:15	session_221230_0	0.272	22	20	17	221230_091332	10	0.24	y
duration	short	10	2022/12/30	09:10:15	session_221230_0	0.272	22	20	17	221230_091350	11	0.288	n
duration	short	10	2022/12/30	09:10:15	session_221230_0	0.272	22	20	17	221230_091356	12	0.3680000000000001	n
duration	short	10	2022/12/30	09:10:15	session_221230_0	0.272	22	20	17	221230_091359	13	0.208	y
duration	short	10	2022/12/30	09:10:15	session_221230_0	0.272	22	20	17	221230_091414	14	0.5599999999999999	n
duration	short	10	2022/12/30	09:10:15	session_221230_0	0.272	22	20	17	221230_091418	15	0.2239999999999999	y
duration	short	10	2022/12/30	09:10:15	session_221230_0	0.272	22	20	17	221230_091426	16	0.128	y
duration	short	10	2022/12/30	09:10:15	session_221230_0	0.272	22	20	17	221230_091434	17	0.2399999999999997	y
duration	short	10	2022/12/30	09:10:15	session_221230_0	0.272	22	20	17	221230_091444	18	0.2239999999999999	y
duration	short	10	2022/12/30	09:10:15	session_221230_0	0.272	22	20	17	221230_091455	19	0.256	y
duration	short	11	2022/12/30	13:39:34	session_221230_2	0.272	19	19	18	221230_134104	0	0.208	y
duration	short	11	2022/12/30	13:39:34	session_221230_2	0.272	19	19	18	221230_134111	1	0.2240000000000001	y
duration	short	11	2022/12/30	13:39:34	session_221230_2	0.272	19	19	18	221230_134120	2	0.2080000000000001	y
duration	short	11	2022/12/30	13:39:34	session_221230_2	0.272	19	19	18	221230_134129	3	0.2080000000000001	y
duration	short	11	2022/12/30	13:39:34	session_221230_2	0.272	19	19	18	221230_134138	4	0.2079999999999999	y
duration	short	11	2022/12/30	13:39:34	session_221230_2	0.272	19	19	18	221230_134146	5	0.2079999999999999	y
duration	short	11	2022/12/30	13:39:34	session_221230_2	0.272	19	19	18	221230_134153	6	0.208	y
duration	short	11	2022/12/30	13:39:34	session_221230_2	0.272	19	19	18	221230_134203	7	0.1760000000000001	y
duration	short	11	2022/12/30	13:39:34	session_221230_2	0.272	19	19	18	221230_134216	8	0.176	y
duration	short	11	2022/12/30	13:39:34	session_221230_2	0.272	19	19	18	221230_134228	9	0.2240000000000002	y
duration	short	11	2022/12/30	13:39:34	session_221230_2	0.272	19	19	18	221230_134235	10	0.2560000000000001	y
duration	short	11	2022/12/30	13:39:34	session_221230_2	0.272	19	19	18	221230_134252	11	0.304	n
duration	short	11	2022/12/30	13:39:34	session_221230_2	0.272	19	19	18	221230_134256	12	0.2079999999999999	y
duration	short	11	2022/12/30	13:39:34	session_221230_2	0.272	19	19	18	221230_134304	13	0.256	y
duration	short	11	2022/12/30	13:39:34	session_221230_2	0.272	19	19	18	221230_134313	14	0.1600000000000001	y
duration	short	11	2022/12/30	13:39:34	session_221230_2	0.272	19	19	18	221230_134323	15	0.1919999999999997	y
duration	short	11	2022/12/30	13:39:34	session_221230_2	0.272	19	19	18	221230_134332	16	0.16	y
duration	short	11	2022/12/30	13:39:34	session_221230_2	0.272	19	19	18	221230_134339	17	0.16	y
duration	short	11	2022/12/30	13:39:34	session_221230_2	0.272	19	19	18	221230_134345	18	0.1919999999999999	y
duration	short	12	2022/12/30	16:55:10	session_221230_4	0.272	20	20	15	221230_165700	0	0.212	y
duration	short	12	2022/12/30	16:55:10	session_221230_4	0.272	20	20	15	221230_165710	1	0.224	y
duration	short	12	2022/12/30	16:55:10	session_221230_4	0.272	20	20	15	221230_165717	2	0.202	y
duration	short	12	2022/12/30	16:55:10	session_221230_4	0.272	20	20	15	221230_165728	3	0.288	n
duration	short	12	2022/12/30	16:55:10	session_221230_4	0.272	20	20	15	221230_165733	4	0.224	y
duration	short	12	2022/12/30	16:55:10	session_221230_4	0.272	20	20	15	221230_165743	5	0.194	y
duration	short	12	2022/12/30	16:55:10	session_221230_4	0.272	20	20	15	221230_165755	6	0.217	y
duration	short	12	2022/12/30	16:55:10	session_221230_4	0.272	20	20	15	221230_165803	7	0.249	y
duration	short	12	2022/12/30	16:55:10	session_221230_4	0.272	20	20	15	221230_165811	8	0.212	y
duration	short	12	2022/12/30	16:55:10	session_221230_4	0.272	20	20	15	221230_165820	9	0.183	y
duration	short	12	2022/12/30	16:55:10	session_221230_4	0.272	20	20	15	221230_165828	10	0.292	n
duration	short	12	2022/12/30	16:55:10	session_221230_4	0.272	20	20	15	221230_165831	11	0.253	y
duration	short	12	2022/12/30	16:55:10	session_221230_4	0.272	20	20	15	221230_165838	12	0.275	n
duration	short	12	2022/12/30	16:55:10	session_221230_4	0.272	20	20	15	221230_165841	13	0.2	y
duration	short	12	2022/12/30	16:55:10	session_221230_4	0.272	20	20	15	221230_165853	14	0.567	n
duration	short	12	2022/12/30	16:55:10	session_221230_4	0.272	20	20	15	221230_165856	15	0.339	n
duration	short	12	2022/12/30	16:55:10	session_221230_4	0.272	20	20	15	221230_165900	16	0.214	y
duration	short	12	2022/12/30	16:55:10	session_221230_4	0.272	20	20	15	221230_165908	17	0.259	y
duration	short	12	2022/12/30	16:55:10	session_221230_4	0.272	20	20	15	221230_165918	18	0.205	y
duration	short	12	2022/12/30	16:55:10	session_221230_4	0.272	20	20	15	221230_165927	19	0.22	y
duration	short	13	2023/01/02	10:17:39	session_230102_0	0.272	27	20	18	230102_101915	0	0.758
duration	short	13	2023/01/02	10:17:39	session_230102_0	0.272	27	20	18	230102_101920	0	0.554
duration	short	13	2023/01/02	10:17:39	session_230102_0	0.272	27	20	18	230102_101927	0	0.321
duration	short	13	2023/01/02	10:17:39	session_230102_0	0.272	27	20	18	230102_101939	0	0.819
duration	short	13	2023/01/02	10:17:39	session_230102_0	0.272	27	20	18	230102_101947	0	0.161	y
duration	short	13	2023/01/02	10:17:39	session_230102_0	0.272	27	20	18	230102_101955	1	0.16	y
duration	short	13	2023/01/02	10:17:39	session_230102_0	0.272	27	20	18	230102_102002	2	0.167	y
duration	short	13	2023/01/02	10:17:39	session_230102_0	0.272	27	20	18	230102_102011	3	0.168	y
duration	short	13	2023/01/02	10:17:39	session_230102_0	0.272	27	20	18	230102_102020	4	0.228	y
duration	short	13	2023/01/02	10:17:39	session_230102_0	0.272	27	20	18	230102_102028	5	0.181	y
duration	short	13	2023/01/02	10:17:39	session_230102_0	0.272	27	20	18	230102_102041	6	0.149	y
duration	short	13	2023/01/02	10:17:39	session_230102_0	0.272	27	20	18	230102_102049	7	0.131	y
duration	short	13	2023/01/02	10:17:39	session_230102_0	0.272	27	20	18	230102_102056	8	0.246	y
duration	short	13	2023/01/02	10:17:39	session_230102_0	0.272	27	20	18	230102_102103	9	0.721
duration	short	13	2023/01/02	10:17:39	session_230102_0	0.272	27	20	18	230102_102108	9	0.201	y
duration	short	13	2023/01/02	10:17:39	session_230102_0	0.272	27	20	18	230102_102116	10	0.231	y
duration	short	13	2023/01/02	10:17:39	session_230102_0	0.272	27	20	18	230102_102126	11	0.291	n
duration	short	13	2023/01/02	10:17:39	session_230102_0	0.272	27	20	18	230102_102130	12	0.193	y
duration	short	13	2023/01/02	10:17:39	session_230102_0	0.272	27	20	18	230102_102139	13	0.291
duration	short	13	2023/01/02	10:17:39	session_230102_0	0.272	27	20	18	230102_102144	13	0.238	y
duration	short	13	2023/01/02	10:17:39	session_230102_0	0.272	27	20	18	230102_102153	14	0.251	y
duration	short	13	2023/01/02	10:17:39	session_230102_0	0.272	27	20	18	230102_102201	15	0.296	n
duration	short	13	2023/01/02	10:17:39	session_230102_0	0.272	27	20	18	230102_102205	16	0.173	y
duration	short	13	2023/01/02	10:17:39	session_230102_0	0.272	27	20	18	230102_102213	17	0.221	y
duration	short	13	2023/01/02	10:17:39	session_230102_0	0.272	27	20	18	230102_102220	18	0.429
duration	short	13	2023/01/02	10:17:39	session_230102_0	0.272	27	20	18	230102_102226	18	0.255	y
duration	short	13	2023/01/02	10:17:39	session_230102_0	0.272	27	20	18	230102_102236	19	0.224	y
duration	short	14	2023/01/02	10:37:18	session_230102_1	0.272	23	20	17	230102_103843	0	0.204	y
duration	short	14	2023/01/02	10:37:18	session_230102_1	0.272	23	20	17	230102_103851	1	0.197	y
duration	short	14	2023/01/02	10:37:18	session_230102_1	0.272	23	20	17	230102_103900	2	0.204	y
duration	short	14	2023/01/02	10:37:18	session_230102_1	0.272	23	20	17	230102_103909	3	0.269	y
duration	short	14	2023/01/02	10:37:18	session_230102_1	0.272	23	20	17	230102_103917	4	0.839
duration	short	14	2023/01/02	10:37:18	session_230102_1	0.272	23	20	17	230102_103923	4	0.203	y
duration	short	14	2023/01/02	10:37:18	session_230102_1	0.272	23	20	17	230102_103940	5	0.237	y
duration	short	14	2023/01/02	10:37:18	session_230102_1	0.272	23	20	17	230102_103949	6	0.16	y
duration	short	14	2023/01/02	10:37:18	session_230102_1	0.272	23	20	17	230102_103958	7	0.31	n
duration	short	14	2023/01/02	10:37:18	session_230102_1	0.272	23	20	17	230102_104003	8	0.271	y
duration	short	14	2023/01/02	10:37:18	session_230102_1	0.272	23	20	17	230102_104013	9	0.102	y
duration	short	14	2023/01/02	10:37:18	session_230102_1	0.272	23	20	17	230102_104022	10	0.364	n
duration	short	14	2023/01/02	10:37:18	session_230102_1	0.272	23	20	17	230102_104028	11	0.35	n
duration	short	14	2023/01/02	10:37:18	session_230102_1	0.272	23	20	17	230102_104049	12	0.209	y
duration	short	14	2023/01/02	10:37:18	session_230102_1	0.272	23	20	17	230102_104057	13	0.176	y
duration	short	14	2023/01/02	10:37:18	session_230102_1	0.272	23	20	17	230102_104105	14	0.217	y
duration	short	14	2023/01/02	10:37:18	session_230102_1	0.272	23	20	17	230102_104112	15	0.183	y
duration	short	14	2023/01/02	10:37:18	session_230102_1	0.272	23	20	17	230102_104120	16	0.225	y
duration	short	14	2023/01/02	10:37:18	session_230102_1	0.272	23	20	17	230102_104130	17	0.141	y
duration	short	14	2023/01/02	10:37:18	session_230102_1	0.272	23	20	17	230102_104156	18	0.197
duration	short	14	2023/01/02	10:37:18	session_230102_1	0.272	23	20	17	230102_104202	18	0.173
duration	short	14	2023/01/02	10:37:18	session_230102_1	0.272	23	20	17	230102_104209	18	0.192	y
duration	short	14	2023/01/02	10:37:18	session_230102_1	0.272	23	20	17	230102_104218	19	0.157	y
duration	short	15	2023/01/02	17:33:46	session_230102_6	0.204	22	20	2	230102_173449	0	0.402	n
duration	short	15	2023/01/02	17:33:46	session_230102_6	0.204	22	20	2	230102_173455	1	0.223	n
duration	short	15	2023/01/02	17:33:46	session_230102_6	0.204	22	20	2	230102_173502	2	0.217	n
duration	short	15	2023/01/02	17:33:46	session_230102_6	0.204	22	20	2	230102_173514	3	0.276	n
duration	short	15	2023/01/02	17:33:46	session_230102_6	0.204	22	20	2	230102_173519	4	0.315	n
duration	short	15	2023/01/02	17:33:46	session_230102_6	0.204	22	20	2	230102_173528	5	0.231
duration	short	15	2023/01/02	17:33:46	session_230102_6	0.204	22	20	2	230102_173537	5	0.166
duration	short	15	2023/01/02	17:33:46	session_230102_6	0.204	22	20	2	230102_173548	5	0.236	n
duration	short	15	2023/01/02	17:33:46	session_230102_6	0.204	22	20	2	230102_173554	6	0.226	n
duration	short	15	2023/01/02	17:33:46	session_230102_6	0.204	22	20	2	230102_173559	7	0.253	n
duration	short	15	2023/01/02	17:33:46	session_230102_6	0.204	22	20	2	230102_173605	8	0.227	n
duration	short	15	2023/01/02	17:33:46	session_230102_6	0.204	22	20	2	230102_173612	9	0.188	y
duration	short	15	2023/01/02	17:33:46	session_230102_6	0.204	22	20	2	230102_173649	10	0.218	n
duration	short	15	2023/01/02	17:33:46	session_230102_6	0.204	22	20	2	230102_173653	11	0.259	n
duration	short	15	2023/01/02	17:33:46	session_230102_6	0.204	22	20	2	230102_173658	12	0.318	n
duration	short	15	2023/01/02	17:33:46	session_230102_6	0.204	22	20	2	230102_173703	13	0.247	n
duration	short	15	2023/01/02	17:33:46	session_230102_6	0.204	22	20	2	230102_173708	14	0.217	n
duration	short	15	2023/01/02	17:33:46	session_230102_6	0.204	22	20	2	230102_173713	15	0.193	y
duration	short	15	2023/01/02	17:33:46	session_230102_6	0.204	22	20	2	230102_173730	16	0.247	n
duration	short	15	2023/01/02	17:33:46	session_230102_6	0.204	22	20	2	230102_173735	17	0.334	n
duration	short	15	2023/01/02	17:33:46	session_230102_6	0.204	22	20	2	230102_173740	18	0.279	n
duration	short	15	2023/01/02	17:33:46	session_230102_6	0.204	22	20	2	230102_173746	19	0.299	n
duration	short	16	2023/01/03	09:36:49	session_230103_0	0.204	29	20	11	230103_093844	0	0.247	n
duration	short	16	2023/01/03	09:36:49	session_230103_0	0.204	29	20	11	230103_093848	1	0.185	y
duration	short	16	2023/01/03	09:36:49	session_230103_0	0.204	29	20	11	230103_093901	2	0.233	n
duration	short	16	2023/01/03	09:36:49	session_230103_0	0.204	29	20	11	230103_093905	3	0.245
duration	short	16	2023/01/03	09:36:49	session_230103_0	0.204	29	20	11	230103_093914	3	0.18	y
duration	short	16	2023/01/03	09:36:49	session_230103_0	0.204	29	20	11	230103_093927	4	0.23	n
duration	short	16	2023/01/03	09:36:49	session_230103_0	0.204	29	20	11	230103_093947	5	0.186	y
duration	short	16	2023/01/03	09:36:49	session_230103_0	0.204	29	20	11	230103_093956	6	0.22	n
duration	short	16	2023/01/03	09:36:49	session_230103_0	0.204	29	20	11	230103_094000	7	0.189	y
duration	short	16	2023/01/03	09:36:49	session_230103_0	0.204	29	20	11	230103_094012	8	0.259
duration	short	16	2023/01/03	09:36:49	session_230103_0	0.204	29	20	11	230103_094017	8	0.204	y
duration	short	16	2023/01/03	09:36:49	session_230103_0	0.204	29	20	11	230103_094033	9	0.206	n
duration	short	16	2023/01/03	09:36:49	session_230103_0	0.204	29	20	11	230103_094038	10	0.501
duration	short	16	2023/01/03	09:36:49	session_230103_0	0.204	29	20	11	230103_094044	10	0.171	y
duration	short	16	2023/01/03	09:36:49	session_230103_0	0.204	29	20	11	230103_094106	11	0.311
duration	short	16	2023/01/03	09:36:49	session_230103_0	0.204	29	20	11	230103_094111	11	0.207	n
duration	short	16	2023/01/03	09:36:49	session_230103_0	0.204	29	20	11	230103_094116	12	0.225	n
duration	short	16	2023/01/03	09:36:49	session_230103_0	0.204	29	20	11	230103_094126	13	0.138	y
duration	short	16	2023/01/03	09:36:49	session_230103_0	0.204	29	20	11	230103_094139	14	0.347
duration	short	16	2023/01/03	09:36:49	session_230103_0	0.204	29	20	11	230103_094147	14	0.814
duration	short	16	2023/01/03	09:36:49	session_230103_0	0.204	29	20	11	230103_094151	14	0.824
duration	short	16	2023/01/03	09:36:49	session_230103_0	0.204	29	20	11	230103_094157	14	0.476
duration	short	16	2023/01/03	09:36:49	session_230103_0	0.204	29	20	11	230103_094203	14	0.202
duration	short	16	2023/01/03	09:36:49	session_230103_0	0.204	29	20	11	230103_094208	14	0.225	n
duration	short	16	2023/01/03	09:36:49	session_230103_0	0.204	29	20	11	230103_094212	15	0.143	y
duration	short	16	2023/01/03	09:36:49	session_230103_0	0.204	29	20	11	230103_094225	16	0.198	y
duration	short	16	2023/01/03	09:36:49	session_230103_0	0.204	29	20	11	230103_094234	17	0.264	n
duration	short	16	2023/01/03	09:36:49	session_230103_0	0.204	29	20	11	230103_094238	18	0.199	y
duration	short	16	2023/01/03	09:36:49	session_230103_0	0.204	29	20	11	230103_094247	19	0.182	y
duration	short	17	2023/01/03	11:48:23	session_230103_2	0.204	30	20	14	230103_115041	0	0.169	y
duration	short	17	2023/01/03	11:48:23	session_230103_2	0.204	30	20	14	230103_115105	1	0.161	y
duration	short	17	2023/01/03	11:48:23	session_230103_2	0.204	30	20	14	230103_115115	2	0.21	n
duration	short	17	2023/01/03	11:48:23	session_230103_2	0.204	30	20	14	230103_115121	3	0.163	y
duration	short	17	2023/01/03	11:48:23	session_230103_2	0.204	30	20	14	230103_115133	4	0.245	n
duration	short	17	2023/01/03	11:48:23	session_230103_2	0.204	30	20	14	230103_115140	5	0.205	n
duration	short	17	2023/01/03	11:48:23	session_230103_2	0.204	30	20	14	230103_115147	6	0.221	n
duration	short	17	2023/01/03	11:48:23	session_230103_2	0.204	30	20	14	230103_115205	7	0.209	n
duration	short	17	2023/01/03	11:48:23	session_230103_2	0.204	30	20	14	230103_115211	8	0.18	y
duration	short	17	2023/01/03	11:48:23	session_230103_2	0.204	30	20	14	230103_115220	9	0.225
duration	short	17	2023/01/03	11:48:23	session_230103_2	0.204	30	20	14	230103_115227	9	0.216
duration	short	17	2023/01/03	11:48:23	session_230103_2	0.204	30	20	14	230103_115237	9	0.183	y
duration	short	17	2023/01/03	11:48:23	session_230103_2	0.204	30	20	14	230103_115249	10	0.189	y
duration	short	17	2023/01/03	11:48:23	session_230103_2	0.204	30	20	14	230103_115305	11	0.183	y
duration	short	17	2023/01/03	11:48:23	session_230103_2	0.204	30	20	14	230103_115315	12	0.994
duration	short	17	2023/01/03	11:48:23	session_230103_2	0.204	30	20	14	230103_115320	12	0.222
duration	short	17	2023/01/03	11:48:23	session_230103_2	0.204	30	20	14	230103_115326	12	0.147	y
duration	short	17	2023/01/03	11:48:23	session_230103_2	0.204	30	20	14	230103_115337	13	0.536
duration	short	17	2023/01/03	11:48:23	session_230103_2	0.204	30	20	14	230103_115348	13	0.158	y
duration	short	17	2023/01/03	11:48:23	session_230103_2	0.204	30	20	14	230103_115401	14	0.233	n
duration	short	17	2023/01/03	11:48:23	session_230103_2	0.204	30	20	14	230103_115406	15	0.19	y
duration	short	17	2023/01/03	11:48:23	session_230103_2	0.204	30	20	14	230103_115417	16	0.451
duration	short	17	2023/01/03	11:48:23	session_230103_2	0.204	30	20	14	230103_115429	16	0.168	y
duration	short	17	2023/01/03	11:48:23	session_230103_2	0.204	30	20	14	230103_115442	17	0.795
duration	short	17	2023/01/03	11:48:23	session_230103_2	0.204	30	20	14	230103_115459	17	0.188	y
duration	short	17	2023/01/03	11:48:23	session_230103_2	0.204	30	20	14	230103_115530	18	0.161	y
duration	short	17	2023/01/03	11:48:23	session_230103_2	0.204	30	20	14	230103_115541	19	0.376
duration	short	17	2023/01/03	11:48:23	session_230103_2	0.204	30	20	14	230103_115551	19	0.468
duration	short	17	2023/01/03	11:48:23	session_230103_2	0.204	30	20	14	230103_115556	19	0.376
duration	short	17	2023/01/03	11:48:23	session_230103_2	0.204	30	20	14	230103_115602	19	0.189	y
duration	short	18	2023/01/03	17:21:55	session_230103_5	0.204	21	20	11	230103_172321	0	0.185	y
duration	short	18	2023/01/03	17:21:55	session_230103_5	0.204	21	20	11	230103_172348	1	0.226
duration	short	18	2023/01/03	17:21:55	session_230103_5	0.204	21	20	11	230103_172353	1	0.185	y
duration	short	18	2023/01/03	17:21:55	session_230103_5	0.204	21	20	11	230103_172401	2	0.153	y
duration	short	18	2023/01/03	17:21:55	session_230103_5	0.204	21	20	11	230103_172409	3	0.22	n
duration	short	18	2023/01/03	17:21:55	session_230103_5	0.204	21	20	11	230103_172418	4	0.146	y
duration	short	18	2023/01/03	17:21:55	session_230103_5	0.204	21	20	11	230103_172429	5	0.204	y
duration	short	18	2023/01/03	17:21:55	session_230103_5	0.204	21	20	11	230103_172444	6	0.16	y
duration	short	18	2023/01/03	17:21:55	session_230103_5	0.204	21	20	11	230103_172455	7	0.177	y
duration	short	18	2023/01/03	17:21:55	session_230103_5	0.204	21	20	11	230103_172507	8	0.186	y
duration	short	18	2023/01/03	17:21:55	session_230103_5	0.204	21	20	11	230103_172518	9	0.205	n
duration	short	18	2023/01/03	17:21:55	session_230103_5	0.204	21	20	11	230103_172526	10	0.183	y
duration	short	18	2023/01/03	17:21:55	session_230103_5	0.204	21	20	11	230103_172556	11	0.211	n
duration	short	18	2023/01/03	17:21:55	session_230103_5	0.204	21	20	11	230103_172604	12	0.241	n
duration	short	18	2023/01/03	17:21:55	session_230103_5	0.204	21	20	11	230103_172609	13	0.218	n
duration	short	18	2023/01/03	17:21:55	session_230103_5	0.204	21	20	11	230103_172618	14	0.145	y
duration	short	18	2023/01/03	17:21:55	session_230103_5	0.204	21	20	11	230103_172633	15	0.301	n
duration	short	18	2023/01/03	17:21:55	session_230103_5	0.204	21	20	11	230103_172644	16	0.719	n
duration	short	18	2023/01/03	17:21:55	session_230103_5	0.204	21	20	11	230103_172652	17	0.285	n
duration	short	18	2023/01/03	17:21:55	session_230103_5	0.204	21	20	11	230103_172710	18	0.204	y
duration	short	18	2023/01/03	17:21:55	session_230103_5	0.204	21	20	11	230103_172723	19	0.215	n
duration	short	19	2023/01/04	10:30:43	session_230104_1	0.204	22	20	17	230104_103202	0	0.198	y
duration	short	19	2023/01/04	10:30:43	session_230104_1	0.204	22	20	17	230104_103211	1	0.163	y
duration	short	19	2023/01/04	10:30:43	session_230104_1	0.204	22	20	17	230104_103219	2	0.148	y
duration	short	19	2023/01/04	10:30:43	session_230104_1	0.204	22	20	17	230104_103227	3	0.16	y
duration	short	19	2023/01/04	10:30:43	session_230104_1	0.204	22	20	17	230104_103233	4	0.139	y
duration	short	19	2023/01/04	10:30:43	session_230104_1	0.204	22	20	17	230104_103243	5	0.146	y
duration	short	19	2023/01/04	10:30:43	session_230104_1	0.204	22	20	17	230104_103251	6	0.132	y
duration	short	19	2023/01/04	10:30:43	session_230104_1	0.204	22	20	17	230104_103300	7	0.285
duration	short	19	2023/01/04	10:30:43	session_230104_1	0.204	22	20	17	230104_103305	7	0.201	y
duration	short	19	2023/01/04	10:30:43	session_230104_1	0.204	22	20	17	230104_103312	8	0.189	y
duration	short	19	2023/01/04	10:30:43	session_230104_1	0.204	22	20	17	230104_103321	9	0.155	y
duration	short	19	2023/01/04	10:30:43	session_230104_1	0.204	22	20	17	230104_103329	10	0.31	n
duration	short	19	2023/01/04	10:30:43	session_230104_1	0.204	22	20	17	230104_103333	11	0.187	y
duration	short	19	2023/01/04	10:30:43	session_230104_1	0.204	22	20	17	230104_103340	12	0.154	y
duration	short	19	2023/01/04	10:30:43	session_230104_1	0.204	22	20	17	230104_103348	13	0.297	n
duration	short	19	2023/01/04	10:30:43	session_230104_1	0.204	22	20	17	230104_103352	14	0.193	y
duration	short	19	2023/01/04	10:30:43	session_230104_1	0.204	22	20	17	230104_103408	15	0.174	y
duration	short	19	2023/01/04	10:30:43	session_230104_1	0.204	22	20	17	230104_103419	16	0.167	y
duration	short	19	2023/01/04	10:30:43	session_230104_1	0.204	22	20	17	230104_103431	17	0.278	n
duration	short	19	2023/01/04	10:30:43	session_230104_1	0.204	22	20	17	230104_103438	18	0.19
duration	short	19	2023/01/04	10:30:43	session_230104_1	0.204	22	20	17	230104_103443	18	0.144	y
duration	short	19	2023/01/04	10:30:43	session_230104_1	0.204	22	20	17	230104_103500	19	0.149	y
duration	short	20	2023/01/04	14:09:27	session_230104_2	0.204	31	20	10	230104_141101	0	0.251
duration	short	20	2023/01/04	14:09:27	session_230104_2	0.204	31	20	10	230104_141107	0	0.507
duration	short	20	2023/01/04	14:09:27	session_230104_2	0.204	31	20	10	230104_141115	0	0.207	n
duration	short	20	2023/01/04	14:09:27	session_230104_2	0.204	31	20	10	230104_141120	1	0.21	n
duration	short	20	2023/01/04	14:09:27	session_230104_2	0.204	31	20	10	230104_141132	2	0.26
duration	short	20	2023/01/04	14:09:27	session_230104_2	0.204	31	20	10	230104_141144	2	0.186	y
duration	short	20	2023/01/04	14:09:27	session_230104_2	0.204	31	20	10	230104_141155	3	0.568
duration	short	20	2023/01/04	14:09:27	session_230104_2	0.204	31	20	10	230104_141213	3	0.221	n
duration	short	20	2023/01/04	14:09:27	session_230104_2	0.204	31	20	10	230104_141222	4	0.174	y
duration	short	20	2023/01/04	14:09:27	session_230104_2	0.204	31	20	10	230104_141238	5	0.207
duration	short	20	2023/01/04	14:09:27	session_230104_2	0.204	31	20	10	230104_141244	5	0.256
duration	short	20	2023/01/04	14:09:27	session_230104_2	0.204	31	20	10	230104_141253	5	0.331
duration	short	20	2023/01/04	14:09:27	session_230104_2	0.204	31	20	10	230104_141302	5	0.452
duration	short	20	2023/01/04	14:09:27	session_230104_2	0.204	31	20	10	230104_141309	5	0.155	y
duration	short	20	2023/01/04	14:09:27	session_230104_2	0.204	31	20	10	230104_141319	6	0.448	n
duration	short	20	2023/01/04	14:09:27	session_230104_2	0.204	31	20	10	230104_141325	7	0.149	y
duration	short	20	2023/01/04	14:09:27	session_230104_2	0.204	31	20	10	230104_141344	8	0.337	n
duration	short	20	2023/01/04	14:09:27	session_230104_2	0.204	31	20	10	230104_141351	9	0.526
duration	short	20	2023/01/04	14:09:27	session_230104_2	0.204	31	20	10	230104_141404	9	0.196	y
duration	short	20	2023/01/04	14:09:27	session_230104_2	0.204	31	20	10	230104_141414	10	0.428
duration	short	20	2023/01/04	14:09:27	session_230104_2	0.204	31	20	10	230104_141420	10	0.249
duration	short	20	2023/01/04	14:09:27	session_230104_2	0.204	31	20	10	230104_141437	10	0.135	y
duration	short	20	2023/01/04	14:09:27	session_230104_2	0.204	31	20	10	230104_141448	11	0.201	y
duration	short	20	2023/01/04	14:09:27	session_230104_2	0.204	31	20	10	230104_141458	12	0.175	y
duration	short	20	2023/01/04	14:09:27	session_230104_2	0.204	31	20	10	230104_141508	13	0.178	y
duration	short	20	2023/01/04	14:09:27	session_230104_2	0.204	31	20	10	230104_141523	14	0.147	y
duration	short	20	2023/01/04	14:09:27	session_230104_2	0.204	31	20	10	230104_141535	15	0.24	n
duration	short	20	2023/01/04	14:09:27	session_230104_2	0.204	31	20	10	230104_141541	16	0.211	n
duration	short	20	2023/01/04	14:09:27	session_230104_2	0.204	31	20	10	230104_141544	17	0.205	n
duration	short	20	2023/01/04	14:09:27	session_230104_2	0.204	31	20	10	230104_141549	18	0.207	n
duration	short	20	2023/01/04	14:09:27	session_230104_2	0.204	31	20	10	230104_141553	19	0.238	n
duration	short	21	2023/01/05	10:26:59	session_230105_0	0.204	23	20	11	230105_102900	0	0.264	n
duration	short	21	2023/01/05	10:26:59	session_230105_0	0.204	23	20	11	230105_102905	1	0.308
duration	short	21	2023/01/05	10:26:59	session_230105_0	0.204	23	20	11	230105_102924	1	0.216	n
duration	short	21	2023/01/05	10:26:59	session_230105_0	0.204	23	20	11	230105_102928	2	0.297	n
duration	short	21	2023/01/05	10:26:59	session_230105_0	0.204	23	20	11	230105_102932	3	0.272
duration	short	21	2023/01/05	10:26:59	session_230105_0	0.204	23	20	11	230105_102937	3	0.245	n
duration	short	21	2023/01/05	10:26:59	session_230105_0	0.204	23	20	11	230105_102942	4	0.34
duration	short	21	2023/01/05	10:26:59	session_230105_0	0.204	23	20	11	230105_103002	4	0.215	n
duration	short	21	2023/01/05	10:26:59	session_230105_0	0.204	23	20	11	230105_103013	5	0.196	y
duration	short	21	2023/01/05	10:26:59	session_230105_0	0.204	23	20	11	230105_103037	6	0.197	y
duration	short	21	2023/01/05	10:26:59	session_230105_0	0.204	23	20	11	230105_103048	7	0.235	n
duration	short	21	2023/01/05	10:26:59	session_230105_0	0.204	23	20	11	230105_103053	8	0.187	y
duration	short	21	2023/01/05	10:26:59	session_230105_0	0.204	23	20	11	230105_103104	9	0.189	y
duration	short	21	2023/01/05	10:26:59	session_230105_0	0.204	23	20	11	230105_103116	10	0.124	y
duration	short	21	2023/01/05	10:26:59	session_230105_0	0.204	23	20	11	230105_103139	11	0.184	y
duration	short	21	2023/01/05	10:26:59	session_230105_0	0.204	23	20	11	230105_103151	12	0.186	y
duration	short	21	2023/01/05	10:26:59	session_230105_0	0.204	23	20	11	230105_103204	13	0.195	y
duration	short	21	2023/01/05	10:26:59	session_230105_0	0.204	23	20	11	230105_103217	14	0.53	n
duration	short	21	2023/01/05	10:26:59	session_230105_0	0.204	23	20	11	230105_103221	15	0.198	y
duration	short	21	2023/01/05	10:26:59	session_230105_0	0.204	23	20	11	230105_103235	16	0.183	y
duration	short	21	2023/01/05	10:26:59	session_230105_0	0.204	23	20	11	230105_103249	17	0.205	n
duration	short	21	2023/01/05	10:26:59	session_230105_0	0.204	23	20	11	230105_103253	18	0.209	n
duration	short	21	2023/01/05	10:26:59	session_230105_0	0.204	23	20	11	230105_103257	19	0.202	y
duration	short	22	2023/01/05	17:49:48	session_230105_3	0.204	23	20	13	230105_174958	0	0.097
duration	short	22	2023/01/05	17:49:48	session_230105_3	0.204	23	20	13	230105_175004	0	0.162	y
duration	short	22	2023/01/05	17:49:48	session_230105_3	0.204	23	20	13	230105_175016	1	0.304	n
duration	short	22	2023/01/05	17:49:48	session_230105_3	0.204	23	20	13	230105_175021	2	0.202	y
duration	short	22	2023/01/05	17:49:48	session_230105_3	0.204	23	20	13	230105_175031	3	1.25
duration	short	22	2023/01/05	17:49:48	session_230105_3	0.204	23	20	13	230105_175043	3	0.236	n
duration	short	22	2023/01/05	17:49:48	session_230105_3	0.204	23	20	13	230105_175049	4	0.178	y
duration	short	22	2023/01/05	17:49:48	session_230105_3	0.204	23	20	13	230105_175113	5	0.244	n
duration	short	22	2023/01/05	17:49:48	session_230105_3	0.204	23	20	13	230105_175120	6	0.178	y
duration	short	22	2023/01/05	17:49:48	session_230105_3	0.204	23	20	13	230105_175130	7	0.207	n
duration	short	22	2023/01/05	17:49:48	session_230105_3	0.204	23	20	13	230105_175135	8	0.233	n
duration	short	22	2023/01/05	17:49:48	session_230105_3	0.204	23	20	13	230105_175140	9	0.105	y
duration	short	22	2023/01/05	17:49:48	session_230105_3	0.204	23	20	13	230105_175157	10	0.17	y
duration	short	22	2023/01/05	17:49:48	session_230105_3	0.204	23	20	13	230105_175209	11	0.138	y
duration	short	22	2023/01/05	17:49:48	session_230105_3	0.204	23	20	13	230105_175222	12	0.142	y
duration	short	22	2023/01/05	17:49:48	session_230105_3	0.204	23	20	13	230105_175235	13	0.196	y
duration	short	22	2023/01/05	17:49:48	session_230105_3	0.204	23	20	13	230105_175248	14	0.182	y
duration	short	22	2023/01/05	17:49:48	session_230105_3	0.204	23	20	13	230105_175259	15	0.15	y
duration	short	22	2023/01/05	17:49:48	session_230105_3	0.204	23	20	13	230105_175311	16	0.235
duration	short	22	2023/01/05	17:49:48	session_230105_3	0.204	23	20	13	230105_175319	16	0.207	n
duration	short	22	2023/01/05	17:49:48	session_230105_3	0.204	23	20	13	230105_175324	17	0.198	y
duration	short	22	2023/01/05	17:49:48	session_230105_3	0.204	23	20	13	230105_175335	18	0.199	y
duration	short	22	2023/01/05	17:49:48	session_230105_3	0.204	23	20	13	230105_175343	19	0.205	n
duration	short	23	2023/01/06	10:50:21	session_230106_0	0.204	26	20	4	230106_105249	0	0.198	y
duration	short	23	2023/01/06	10:50:21	session_230106_0	0.204	26	20	4	230106_105302	1	0.567
duration	short	23	2023/01/06	10:50:21	session_230106_0	0.204	26	20	4	230106_105308	1	0.565	n
duration	short	23	2023/01/06	10:50:21	session_230106_0	0.204	26	20	4	230106_105311	2	0.752
duration	short	23	2023/01/06	10:50:21	session_230106_0	0.204	26	20	4	230106_105316	2	0.216
duration	short	23	2023/01/06	10:50:21	session_230106_0	0.204	26	20	4	230106_105330	2	0.261	n
duration	short	23	2023/01/06	10:50:21	session_230106_0	0.204	26	20	4	230106_105336	3	0.269	n
duration	short	23	2023/01/06	10:50:21	session_230106_0	0.204	26	20	4	230106_105341	4	0.425	n
duration	short	23	2023/01/06	10:50:21	session_230106_0	0.204	26	20	4	230106_105348	5	0.258
duration	short	23	2023/01/06	10:50:21	session_230106_0	0.204	26	20	4	230106_105354	5	0.268	n
duration	short	23	2023/01/06	10:50:21	session_230106_0	0.204	26	20	4	230106_105358	6	0.255
duration	short	23	2023/01/06	10:50:21	session_230106_0	0.204	26	20	4	230106_105410	6	0.446	n
duration	short	23	2023/01/06	10:50:21	session_230106_0	0.204	26	20	4	230106_105414	7	0.274	n
duration	short	23	2023/01/06	10:50:21	session_230106_0	0.204	26	20	4	230106_105418	8	0.282	n
duration	short	23	2023/01/06	10:50:21	session_230106_0	0.204	26	20	4	230106_105422	9	0.317
duration	short	23	2023/01/06	10:50:21	session_230106_0	0.204	26	20	4	230106_105428	9	0.246	n
duration	short	23	2023/01/06	10:50:21	session_230106_0	0.204	26	20	4	230106_105433	10	0.213	n
duration	short	23	2023/01/06	10:50:21	session_230106_0	0.204	26	20	4	230106_105506	11	0.14	y
duration	short	23	2023/01/06	10:50:21	session_230106_0	0.204	26	20	4	230106_105522	12	0.455	n
duration	short	23	2023/01/06	10:50:21	session_230106_0	0.204	26	20	4	230106_105526	13	0.191	y
duration	short	23	2023/01/06	10:50:21	session_230106_0	0.204	26	20	4	230106_105537	14	0.22	n
duration	short	23	2023/01/06	10:50:21	session_230106_0	0.204	26	20	4	230106_105544	15	0.248	n
duration	short	23	2023/01/06	10:50:21	session_230106_0	0.204	26	20	4	230106_105550	16	0.228	n
duration	short	23	2023/01/06	10:50:21	session_230106_0	0.204	26	20	4	230106_105556	17	0.257	n
duration	short	23	2023/01/06	10:50:21	session_230106_0	0.204	26	20	4	230106_105601	18	0.201	y
duration	short	23	2023/01/06	10:50:21	session_230106_0	0.204	26	20	4	230106_105612	19	0.246	n
duration	short	24	2023/01/07	11:54:20	session_230107_2	0.204	35	20	6	230107_115550	0	0.2	y
duration	short	24	2023/01/07	11:54:20	session_230107_2	0.204	35	20	6	230107_115606	1	0.362
duration	short	24	2023/01/07	11:54:20	session_230107_2	0.204	35	20	6	230107_115611	1	0.214	n
duration	short	24	2023/01/07	11:54:20	session_230107_2	0.204	35	20	6	230107_115623	2	0.17	y
duration	short	24	2023/01/07	11:54:20	session_230107_2	0.204	35	20	6	230107_115638	3	0.337	n
duration	short	24	2023/01/07	11:54:20	session_230107_2	0.204	35	20	6	230107_115732	4	0.21
duration	short	24	2023/01/07	11:54:20	session_230107_2	0.204	35	20	6	230107_115747	4	0.273	n
duration	short	24	2023/01/07	11:54:20	session_230107_2	0.204	35	20	6	230107_115754	5	0.205	n
duration	short	24	2023/01/07	11:54:20	session_230107_2	0.204	35	20	6	230107_115809	6	0.223	n
duration	short	24	2023/01/07	11:54:20	session_230107_2	0.204	35	20	6	230107_115819	7	0.817	n
duration	short	24	2023/01/07	11:54:20	session_230107_2	0.204	35	20	6	230107_115828	8	0.216	n
duration	short	24	2023/01/07	11:54:20	session_230107_2	0.204	35	20	6	230107_115837	9	0.23
duration	short	24	2023/01/07	11:54:20	session_230107_2	0.204	35	20	6	230107_115845	9	0.191	y
duration	short	24	2023/01/07	11:54:20	session_230107_2	0.204	35	20	6	230107_115859	10	0.914	n
duration	short	24	2023/01/07	11:54:20	session_230107_2	0.204	35	20	6	230107_115908	11	1.767
duration	short	24	2023/01/07	11:54:20	session_230107_2	0.204	35	20	6	230107_115925	11	0.322
duration	short	24	2023/01/07	11:54:20	session_230107_2	0.204	35	20	6	230107_115933	11	1.454	n
duration	short	24	2023/01/07	11:54:20	session_230107_2	0.204	35	20	6	230107_115945	12	0.988	n
duration	short	24	2023/01/07	11:54:20	session_230107_2	0.204	35	20	6	230107_115952	13	0.592	n
duration	short	24	2023/01/07	11:54:20	session_230107_2	0.204	35	20	6	230107_120000	14	0.265
duration	short	24	2023/01/07	11:54:20	session_230107_2	0.204	35	20	6	230107_120009	14	1.058
duration	short	24	2023/01/07	11:54:20	session_230107_2	0.204	35	20	6	230107_120015	14	0.372
duration	short	24	2023/01/07	11:54:20	session_230107_2	0.204	35	20	6	230107_120021	14	0.148	y
duration	short	24	2023/01/07	11:54:20	session_230107_2	0.204	35	20	6	230107_120030	15	0.417
duration	short	24	2023/01/07	11:54:20	session_230107_2	0.204	35	20	6	230107_120034	15	0.2	y
duration	short	24	2023/01/07	11:54:20	session_230107_2	0.204	35	20	6	230107_120043	16	0.333	n
duration	short	24	2023/01/07	11:54:20	session_230107_2	0.204	35	20	6	230107_120048	17	0.398
duration	short	24	2023/01/07	11:54:20	session_230107_2	0.204	35	20	6	230107_120054	17	1.025
duration	short	24	2023/01/07	11:54:20	session_230107_2	0.204	35	20	6	230107_120058	17	0.535
duration	short	24	2023/01/07	11:54:20	session_230107_2	0.204	35	20	6	230107_120111	17	1.001
duration	short	24	2023/01/07	11:54:20	session_230107_2	0.204	35	20	6	230107_120115	17	0.241	n
duration	short	24	2023/01/07	11:54:20	session_230107_2	0.204	35	20	6	230107_120135	18	1.046
duration	short	24	2023/01/07	11:54:20	session_230107_2	0.204	35	20	6	230107_120138	18	0.196	y
duration	short	24	2023/01/07	11:54:20	session_230107_2	0.204	35	20	6	230107_120152	19	1.833
duration	short	24	2023/01/07	11:54:20	session_230107_2	0.204	35	20	6	230107_120200	19	0.22	n
duration	short	25	2023/01/09	11:14:02	session_230109_0	0.204	42	20	6	230109_111526	0	0.251
duration	short	25	2023/01/09	11:14:02	session_230109_0	0.204	42	20	6	230109_111532	0	0.228	n
duration	short	25	2023/01/09	11:14:02	session_230109_0	0.204	42	20	6	230109_111546	1	0.166	y
duration	short	25	2023/01/09	11:14:02	session_230109_0	0.204	42	20	6	230109_111602	2	0.62
duration	short	25	2023/01/09	11:14:02	session_230109_0	0.204	42	20	6	230109_111607	2	1.217
duration	short	25	2023/01/09	11:14:02	session_230109_0	0.204	42	20	6	230109_111617	2	0.328
duration	short	25	2023/01/09	11:14:02	session_230109_0	0.204	42	20	6	230109_111630	2	0.581
duration	short	25	2023/01/09	11:14:02	session_230109_0	0.204	42	20	6	230109_111719	2	0.106
duration	short	25	2023/01/09	11:14:02	session_230109_0	0.204	42	20	6	230109_111734	2	0.131	y
duration	short	25	2023/01/09	11:14:02	session_230109_0	0.204	42	20	6	230109_111750	3	0.547	n
duration	short	25	2023/01/09	11:14:02	session_230109_0	0.204	42	20	6	230109_111757	4	0.188	y
duration	short	25	2023/01/09	11:14:02	session_230109_0	0.204	42	20	6	230109_111812	5	0.139	y
duration	short	25	2023/01/09	11:14:02	session_230109_0	0.204	42	20	6	230109_111828	6	3.017
duration	short	25	2023/01/09	11:14:02	session_230109_0	0.204	42	20	6	230109_111833	6	0.249	n
duration	short	25	2023/01/09	11:14:02	session_230109_0	0.204	42	20	6	230109_111841	7	0.266	n
duration	short	25	2023/01/09	11:14:02	session_230109_0	0.204	42	20	6	230109_111851	8	2.017
duration	short	25	2023/01/09	11:14:02	session_230109_0	0.204	42	20	6	230109_111909	8	2.993
duration	short	25	2023/01/09	11:14:02	session_230109_0	0.204	42	20	6	230109_111921	8	0.19	y
duration	short	25	2023/01/09	11:14:02	session_230109_0	0.204	42	20	6	230109_111935	9	0.207	n
duration	short	25	2023/01/09	11:14:02	session_230109_0	0.204	42	20	6	230109_111943	10	0.901	n
duration	short	25	2023/01/09	11:14:02	session_230109_0	0.204	42	20	6	230109_111952	11	2.317
duration	short	25	2023/01/09	11:14:02	session_230109_0	0.204	42	20	6	230109_111958	11	2.0
duration	short	25	2023/01/09	11:14:02	session_230109_0	0.204	42	20	6	230109_112004	11	1.587
duration	short	25	2023/01/09	11:14:02	session_230109_0	0.204	42	20	6	230109_112017	11	1.257
duration	short	25	2023/01/09	11:14:02	session_230109_0	0.204	42	20	6	230109_112023	11	0.233	n
duration	short	25	2023/01/09	11:14:02	session_230109_0	0.204	42	20	6	230109_112030	12	0.221	n
duration	short	25	2023/01/09	11:14:02	session_230109_0	0.204	42	20	6	230109_112046	13	0.748	n
duration	short	25	2023/01/09	11:14:02	session_230109_0	0.204	42	20	6	230109_112107	14	0.774	n
duration	short	25	2023/01/09	11:14:02	session_230109_0	0.204	42	20	6	230109_112113	15	0.413
duration	short	25	2023/01/09	11:14:02	session_230109_0	0.204	42	20	6	230109_112121	15	1.432
duration	short	25	2023/01/09	11:14:02	session_230109_0	0.204	42	20	6	230109_112129	15	0.737
duration	short	25	2023/01/09	11:14:02	session_230109_0	0.204	42	20	6	230109_112135	15	0.212	n
duration	short	25	2023/01/09	11:14:02	session_230109_0	0.204	42	20	6	230109_112144	16	0.17	y
duration	short	25	2023/01/09	11:14:02	session_230109_0	0.204	42	20	6	230109_112157	17	0.224	n
duration	short	25	2023/01/09	11:14:02	session_230109_0	0.204	42	20	6	230109_112204	18	0.506
duration	short	25	2023/01/09	11:14:02	session_230109_0	0.204	42	20	6	230109_112217	18	2.6
duration	short	25	2023/01/09	11:14:02	session_230109_0	0.204	42	20	6	230109_112221	18	0.228	n
duration	short	25	2023/01/09	11:14:02	session_230109_0	0.204	42	20	6	230109_112229	19	0.315
duration	short	25	2023/01/09	11:14:02	session_230109_0	0.204	42	20	6	230109_112236	19	0.668
duration	short	25	2023/01/09	11:14:02	session_230109_0	0.204	42	20	6	230109_112241	19	1.499
duration	short	25	2023/01/09	11:14:02	session_230109_0	0.204	42	20	6	230109_112245	19	0.382
duration	short	25	2023/01/09	11:14:02	session_230109_0	0.204	42	20	6	230109_112254	19	0.275	n
duration	short	26	2023/01/09	14:20:05	session_230109_3	0.204	31	20	11	230109_142203	0	0.186	y
duration	short	26	2023/01/09	14:20:05	session_230109_3	0.204	31	20	11	230109_142213	1	0.18	y
duration	short	26	2023/01/09	14:20:05	session_230109_3	0.204	31	20	11	230109_142223	2	0.398
duration	short	26	2023/01/09	14:20:05	session_230109_3	0.204	31	20	11	230109_142229	2	0.205	n
duration	short	26	2023/01/09	14:20:05	session_230109_3	0.204	31	20	11	230109_142240	3	0.224	n
duration	short	26	2023/01/09	14:20:05	session_230109_3	0.204	31	20	11	230109_142249	4	0.181	y
duration	short	26	2023/01/09	14:20:05	session_230109_3	0.204	31	20	11	230109_142258	5	0.175	y
duration	short	26	2023/01/09	14:20:05	session_230109_3	0.204	31	20	11	230109_142306	6	0.213	n
duration	short	26	2023/01/09	14:20:05	session_230109_3	0.204	31	20	11	230109_142319	7	0.154	y
duration	short	26	2023/01/09	14:20:05	session_230109_3	0.204	31	20	11	230109_142337	8	0.721
duration	short	26	2023/01/09	14:20:05	session_230109_3	0.204	31	20	11	230109_142351	8	0.189	y
duration	short	26	2023/01/09	14:20:05	session_230109_3	0.204	31	20	11	230109_142359	9	0.207	n
duration	short	26	2023/01/09	14:20:05	session_230109_3	0.204	31	20	11	230109_142409	10	0.178	y
duration	short	26	2023/01/09	14:20:05	session_230109_3	0.204	31	20	11	230109_142438	11	0.157
duration	short	26	2023/01/09	14:20:05	session_230109_3	0.204	31	20	11	230109_142449	11	0.216	n
duration	short	26	2023/01/09	14:20:05	session_230109_3	0.204	31	20	11	230109_142458	12	0.182	y
duration	short	26	2023/01/09	14:20:05	session_230109_3	0.204	31	20	11	230109_142508	13	0.967
duration	short	26	2023/01/09	14:20:05	session_230109_3	0.204	31	20	11	230109_142521	13	1.227
duration	short	26	2023/01/09	14:20:05	session_230109_3	0.204	31	20	11	230109_142529	13	1.152
duration	short	26	2023/01/09	14:20:05	session_230109_3	0.204	31	20	11	230109_142535	13	0.16	y
duration	short	26	2023/01/09	14:20:05	session_230109_3	0.204	31	20	11	230109_142550	14	0.253	n
duration	short	26	2023/01/09	14:20:05	session_230109_3	0.204	31	20	11	230109_142600	15	0.307	n
duration	short	26	2023/01/09	14:20:05	session_230109_3	0.204	31	20	11	230109_142612	16	1.517
duration	short	26	2023/01/09	14:20:05	session_230109_3	0.204	31	20	11	230109_142622	16	1.2
duration	short	26	2023/01/09	14:20:05	session_230109_3	0.204	31	20	11	230109_142636	16	0.626
duration	short	26	2023/01/09	14:20:05	session_230109_3	0.204	31	20	11	230109_142643	16	0.181	y
duration	short	26	2023/01/09	14:20:05	session_230109_3	0.204	31	20	11	230109_142659	17	0.207	n
duration	short	26	2023/01/09	14:20:05	session_230109_3	0.204	31	20	11	230109_142711	18	0.457
duration	short	26	2023/01/09	14:20:05	session_230109_3	0.204	31	20	11	230109_142718	18	1.368
duration	short	26	2023/01/09	14:20:05	session_230109_3	0.204	31	20	11	230109_142729	18	0.11	y
duration	short	26	2023/01/09	14:20:05	session_230109_3	0.204	31	20	11	230109_142743	19	0.23	n
duration	short	27	2023/01/09	17:26:18	session_230109_9	0.204	22	20	15	230109_172636	0	0.125	y
duration	short	27	2023/01/09	17:26:18	session_230109_9	0.204	22	20	15	230109_172644	1	0.137	y
duration	short	27	2023/01/09	17:26:18	session_230109_9	0.204	22	20	15	230109_172651	2	0.228	n
duration	short	27	2023/01/09	17:26:18	session_230109_9	0.204	22	20	15	230109_172659	3	0.148	y
duration	short	27	2023/01/09	17:26:18	session_230109_9	0.204	22	20	15	230109_172708	4	0.223	n
duration	short	27	2023/01/09	17:26:18	session_230109_9	0.204	22	20	15	230109_172714	5	0.2	y
duration	short	27	2023/01/09	17:26:18	session_230109_9	0.204	22	20	15	230109_172722	6	0.177	y
duration	short	27	2023/01/09	17:26:18	session_230109_9	0.204	22	20	15	230109_172730	7	0.176	y
duration	short	27	2023/01/09	17:26:18	session_230109_9	0.204	22	20	15	230109_172748	8	0.258	n
duration	short	27	2023/01/09	17:26:18	session_230109_9	0.204	22	20	15	230109_172759	9	0.221	n
duration	short	27	2023/01/09	17:26:18	session_230109_9	0.204	22	20	15	230109_172806	10	0.223
duration	short	27	2023/01/09	17:26:18	session_230109_9	0.204	22	20	15	230109_172814	10	0.21
duration	short	27	2023/01/09	17:26:18	session_230109_9	0.204	22	20	15	230109_172821	10	0.183	y
duration	short	27	2023/01/09	17:26:18	session_230109_9	0.204	22	20	15	230109_172833	11	0.202	y
duration	short	27	2023/01/09	17:26:18	session_230109_9	0.204	22	20	15	230109_172843	12	0.174	y
duration	short	27	2023/01/09	17:26:18	session_230109_9	0.204	22	20	15	230109_172857	13	0.289	n
duration	short	27	2023/01/09	17:26:18	session_230109_9	0.204	22	20	15	230109_172907	14	0.145	y
duration	short	27	2023/01/09	17:26:18	session_230109_9	0.204	22	20	15	230109_172925	15	0.138	y
duration	short	27	2023/01/09	17:26:18	session_230109_9	0.204	22	20	15	230109_172938	16	0.171	y
duration	short	27	2023/01/09	17:26:18	session_230109_9	0.204	22	20	15	230109_172946	17	0.195	y
duration	short	27	2023/01/09	17:26:18	session_230109_9	0.204	22	20	15	230109_172956	18	0.17	y
duration	short	27	2023/01/09	17:26:18	session_230109_9	0.204	22	20	15	230109_173006	19	0.181	y
duration	short	28	2023/01/10	10:26:43	session_230110_1	0.204	25	20	16	230110_102832	0	1.165
duration	short	28	2023/01/10	10:26:43	session_230110_1	0.204	25	20	16	230110_102843	0	0.134	y
duration	short	28	2023/01/10	10:26:43	session_230110_1	0.204	25	20	16	230110_102852	1	0.143	y
duration	short	28	2023/01/10	10:26:43	session_230110_1	0.204	25	20	16	230110_102903	2	0.216	n
duration	short	28	2023/01/10	10:26:43	session_230110_1	0.204	25	20	16	230110_102910	3	0.17	y
duration	short	28	2023/01/10	10:26:43	session_230110_1	0.204	25	20	16	230110_102924	4	0.161	y
duration	short	28	2023/01/10	10:26:43	session_230110_1	0.204	25	20	16	230110_102933	5	0.189	y
duration	short	28	2023/01/10	10:26:43	session_230110_1	0.204	25	20	16	230110_102944	6	0.144	y
duration	short	28	2023/01/10	10:26:43	session_230110_1	0.204	25	20	16	230110_102956	7	0.161	y
duration	short	28	2023/01/10	10:26:43	session_230110_1	0.204	25	20	16	230110_103014	8	0.111	y
duration	short	28	2023/01/10	10:26:43	session_230110_1	0.204	25	20	16	230110_103026	9	0.155	y
duration	short	28	2023/01/10	10:26:43	session_230110_1	0.204	25	20	16	230110_103039	10	0.154	y
duration	short	28	2023/01/10	10:26:43	session_230110_1	0.204	25	20	16	230110_103050	11	0.269
duration	short	28	2023/01/10	10:26:43	session_230110_1	0.204	25	20	16	230110_103056	11	0.192	y
duration	short	28	2023/01/10	10:26:43	session_230110_1	0.204	25	20	16	230110_103116	12	0.19	y
duration	short	28	2023/01/10	10:26:43	session_230110_1	0.204	25	20	16	230110_103143	13	0.451	n
duration	short	28	2023/01/10	10:26:43	session_230110_1	0.204	25	20	16	230110_103152	14	0.097
duration	short	28	2023/01/10	10:26:43	session_230110_1	0.204	25	20	16	230110_103204	14	0.16	y
duration	short	28	2023/01/10	10:26:43	session_230110_1	0.204	25	20	16	230110_103213	15	0.319
duration	short	28	2023/01/10	10:26:43	session_230110_1	0.204	25	20	16	230110_103225	15	0.79
duration	short	28	2023/01/10	10:26:43	session_230110_1	0.204	25	20	16	230110_103231	15	0.126	y
duration	short	28	2023/01/10	10:26:43	session_230110_1	0.204	25	20	16	230110_103239	16	0.217	n
duration	short	28	2023/01/10	10:26:43	session_230110_1	0.204	25	20	16	230110_103249	17	0.174	y
duration	short	28	2023/01/10	10:26:43	session_230110_1	0.204	25	20	16	230110_103257	18	0.193	y
duration	short	28	2023/01/10	10:26:43	session_230110_1	0.204	25	20	16	230110_103308	19	0.211	n
duration	short	29	2023/01/10	15:19:36	session_230110_6	0.204	24	20	16	230110_152225	0	0.601
duration	short	29	2023/01/10	15:19:36	session_230110_6	0.204	24	20	16	230110_152253	0	0.128	y
duration	short	29	2023/01/10	15:19:36	session_230110_6	0.204	24	20	16	230110_152301	1	0.165	y
duration	short	29	2023/01/10	15:19:36	session_230110_6	0.204	24	20	16	230110_152312	2	0.342
duration	short	29	2023/01/10	15:19:36	session_230110_6	0.204	24	20	16	230110_152317	2	0.174	y
duration	short	29	2023/01/10	15:19:36	session_230110_6	0.204	24	20	16	230110_152327	3	0.155	y
duration	short	29	2023/01/10	15:19:36	session_230110_6	0.204	24	20	16	230110_152336	4	0.147
duration	short	29	2023/01/10	15:19:36	session_230110_6	0.204	24	20	16	230110_152342	4	0.148	y
duration	short	29	2023/01/10	15:19:36	session_230110_6	0.204	24	20	16	230110_152350	5	0.119	y
duration	short	29	2023/01/10	15:19:36	session_230110_6	0.204	24	20	16	230110_152359	6	0.158	y
duration	short	29	2023/01/10	15:19:36	session_230110_6	0.204	24	20	16	230110_152407	7	0.202	y
duration	short	29	2023/01/10	15:19:36	session_230110_6	0.204	24	20	16	230110_152417	8	0.207	n
duration	short	29	2023/01/10	15:19:36	session_230110_6	0.204	24	20	16	230110_152424	9	0.284	n
duration	short	29	2023/01/10	15:19:36	session_230110_6	0.204	24	20	16	230110_152429	10	0.341	n
duration	short	29	2023/01/10	15:19:36	session_230110_6	0.204	24	20	16	230110_152436	11	0.1	y
duration	short	29	2023/01/10	15:19:36	session_230110_6	0.204	24	20	16	230110_152447	12	0.137	y
duration	short	29	2023/01/10	15:19:36	session_230110_6	0.204	24	20	16	230110_152457	13	0.159	y
duration	short	29	2023/01/10	15:19:36	session_230110_6	0.204	24	20	16	230110_152505	14	0.142	y
duration	short	29	2023/01/10	15:19:36	session_230110_6	0.204	24	20	16	230110_152514	15	1.737
duration	short	29	2023/01/10	15:19:36	session_230110_6	0.204	24	20	16	230110_152520	15	0.192	y
[truncated: 617 more rows]
