# Supplementary material for: A harbor seal (Phoca vitulina) shows extensive respiratory control in sound production
Source: BMC Ecol Evol. 2025 Sep 2;25:90. doi: 10.1186/s12862-025-02404-9 (PMC12403956; doi:10.1186/s12862-025-02404-9)
Supplement: Supplementary file 2 — Supplementary Material 2. [file 12862_2025_2404_MOESM2_ESM.zip › experiment_durations_manual.csv]

session	recording	trial	duration	result	manual_annotation	manual_duration
session_221222_0	221222_101639	0	0.896	y	v	0.8944163602941176
session_221222_0	221222_101649	1	0.304	n	v	0.333990919350335
session_221222_0	221222_101655	2	0.7040000000000001	y	v	0.7359121951787051
session_221222_0	221222_101705	3	0.1993333333333332
session_221222_0	221222_101711	3	0.24	n	v	0.5943906191827999
session_221222_0	221222_101716	4	1.12	y	v	1.2001029644452714
session_221222_0	221222_101738	5	0.8960000000000001	y	v	0.9283815385331344
session_221222_0	221222_101808	6	0.6080000000000001	y	v	1.0486961995536639
session_221222_0	221222_101826	7	0.928	y	v	1.1774595122859282
session_221222_0	221222_101835	8	0.64	y	v	0.6736427017405013
session_221222_0	221222_101842	9	0.6243333333333334	y	v	0.6904644374697213
session_221222_0	221222_101852	10	0.8320000000000001	n	v	0.48683422142591226
session_221222_0	221222_101907	11	0.8319999999999999	y	v	0.9057380863737876
session_221222_0	221222_101915	12	0.784	y	v	0.832146866855922
session_221222_0	221222_101924	13	0.7686666666666666	y	v	0.6736427017405049
session_221222_0	221222_101932	14	0.352	n	v	0.3509735084698491
session_221222_0	221222_101937	15	0.48	n	v	0.5321211257446024
session_221222_0	221222_101940	16	0.448	n	v	0.5151385366250949
session_221222_0	221222_101946	17	0.528	n	v	0.5377819887844382
session_221222_0	221222_101950	18	0.672	y	v	0.832146866855922
session_221222_0	221222_102004	19	0.9353333333333332	y	v	0.8151642760843529
session_221223_0	221223_100350	0	0.2719999999999999	y	v	0.3453126454300074
session_221223_0	221223_100359	1	0.24	y	v	0.271721425912137
session_221223_0	221223_100410	2	0.0989999999999999	y
session_221223_0	221223_100419	3	0.2880000000000002	y	v	0.3052218721876532
session_221223_0	221223_100428	4	0.3039999999999999	y	v	0.2731924164642585
session_221223_0	221223_100443	5	0.1760000000000001	y	v	0.2264345215934469
session_221223_0	221223_100452	6	0.352	y	v	0.3033377865568667
session_221223_0	221223_100504	7	0.2240000000000002	y	v1	0.18397804879467472
session_221223_0	221223_100504	7	0.2240000000000002	y	v2	0.2656560739411056
session_221223_0	221223_100514	8	1.0766666666666669	n	v	0.2901491871413491
session_221223_0	221223_100531	9	0.1759999999999999	y	v	0.14884276483225278
session_221223_0	221223_100539	10	0.224	y	v	0.21666984754061858
session_221223_0	221223_100548	11	0.2239999999999999	y	v	0.2581197314179562
session_221223_0	221223_100557	12	0.208	y	v	0.1940608199711633
session_221223_0	221223_100605	13	0.272	y	v	0.27696058772583854
session_221223_0	221223_100612	14	0.2720000000000001	y	v	0.2336266182177127
session_221223_0	221223_100620	15	0.1919999999999999	y	v	0.21290167627904566
session_221223_0	221223_100630	16	0.144	y	v	0.19076367011727058
session_221223_0	221223_100650	17	0.2239999999999999	y	v	0.2336266182177127
session_221223_0	221223_100659	18	0.288	y	v	0.30145370092608204
session_221223_0	221223_100710	19	0.176	y	v	0.17898813437040673
session_221223_1	221223_103043	1	0.736	y	v	0.8010121201368205
session_221223_1	221223_103051	2	2.15	y	v	0.8066729831766573
session_221223_1	221223_103105	3	1.75	n	v	0.5604254409437832
session_221223_1	221223_103121	4	5.55	n	v	0.6793035647803407
session_221223_1	221223_103204	5	2.433333333333333	n	v	0.7217600375791129
session_221223_1	221223_103220	6	0.3839999999999999	y	v1	0.24624754223287582
session_221223_1	221223_103220	6	0.3839999999999999	y	v2	0.26606056287230473
session_221223_1	221223_103220	6	0.3839999999999999	y	v3	0.4019212758283679
session_221223_1	221223_103226	7	0.2333333333333333
session_221223_1	221223_103235	7	1.348666666666667	n	v	0.4840037899059979
session_221223_1	221223_103254	8	1.5519999999999998		v	0.6793035647803478
session_221223_1	221223_103340	8	1.7439999999999998		v1	0.3877691182287819
session_221223_1	221223_103340	8	1.7439999999999998		v2	0.6906252908600194
session_221223_1	221223_103352	8	2.833333333333333	n	v	0.5349515572645203
session_221223_1	221223_103409	9	1.344		v	0.6311862289417363
session_221223_1	221223_103420	9	0.5759999999999998	y	v	0.8264860038160862
session_221223_1	221223_103431	10	1.95	n	v	0.8491294558395666
session_221223_2	221223_155328	0	0.6560000000000001	y	v	0.6991165851156536
session_221223_2	221223_155336	1	0.3199999999999999	n	v	0.31417789857424117
session_221223_2	221223_155342	2	0.72	y	v	0.7557252154893908
session_221223_2	221223_155355	3	0.32	n	v	0.39626041261615974
session_221223_2	221223_155402	4	0.8	y	v	0.8462990240873722
session_221223_2	221223_155413	5	0.944	y	v	0.96517714787222
session_221223_2	221223_155423	6	0.2719999999999999	n	v	0.2688909942752531
session_221223_2	221223_155429	7	0.3839999999999999	n	v	0.43588645387777625
session_221223_2	221223_155435	8	0.8383333333333333	y	v	0.8378077295313116
session_221223_2	221223_155445	9	0.288	n	v1	0.2858735833873709
session_221223_2	221223_155445	9	0.288	n	v2	0.23570887427252885
session_221223_2	221223_155452	10	0.8640000000000001	y	v	0.9089506855771283
session_221223_2	221223_155502	11	0.9773333333333332	y	v	0.9029076544611065
session_221223_2	221223_155515	12	0.965	y	v	0.8010121197883819
session_221223_2	221223_155527	13	0.1120000000000001
session_221223_2	221223_155532	13	0.928	y	v	0.7402202347916322
session_221223_2	221223_155540	14	1.0086666666666666	y	v	0.6226949341111094
session_221223_2	221223_155551	15	0.6240000000000001	y	v	0.6849644275222175
session_221223_2	221223_155627	16	0.7200000000000002	y	v	0.7896903937136344
session_221223_2	221223_155638	17	0.592	n	v	0.6509992492979748
session_221223_2	221223_155645	18	0.6080000000000001	n	v	0.6538296808166635
session_221223_2	221223_155651	19	0.608	n	v	0.6311862256259033
session_221223_3	221223_161400	0	0.1759999999999999	y	v	0.20096063785758123
session_221223_3	221223_161409	1	0.48	y	v	0.5462732831903261
session_221223_3	221223_161416	2	0.24	y	v	0.23775624760615255
session_221223_3	221223_161419	3	0.288	y	v	0.3056866040650519
session_221223_3	221223_161430	4	0.116	y	v	0.27455185735472387
session_221223_3	221223_161439	5	0.2400000000000002	y	v	0.25473883672087894
session_221223_3	221223_161450	6	0.368	y	v	0.232095384567911
session_221223_3	221223_161458	7	0.4196666666666666
session_221223_3	221223_161505	7	0.208	y	v	0.25473883672087894
session_221223_3	221223_161514	8	0.455	y	v	0.33682135077538433
session_221223_3	221223_161523	9	0.3519999999999998	y	v	0.3651256659665929
session_221223_3	221223_161535	10	0.6719999999999999	n	v	0.7444034895287928
session_221223_3	221223_161544	11	0.704	n	v	0.752894784086152
session_221223_3	221223_161554	12	0.496	y	v	0.31700833014153673
session_221223_3	221223_161607	13	0.2240000000000001	y	v	0.26323013127823813
session_221223_3	221223_161617	14	0.992	n	v	1.0274466414408785
session_221223_3	221223_161640	15	0.1760000000000001	y	v	0.17548675418549564
session_221223_3	221223_161658	16	0.2879999999999998	y	v	0.33399091925626223
session_221223_3	221223_161722	17	0.304	y	v	0.2887040149503335
session_221223_3	221223_161734	18	0.4799999999999995	y	v	0.5774080299006599
session_221223_3	221223_161756	19	0.3039999999999994	y	v	0.31700832970670945
session_221224_0	221224_112639	0	0.6080000000000001	n	v	0.6821339959989838
session_221224_0	221224_112649	1	0.6399999999999999	y	v	0.7245904687790046
session_221224_0	221224_112657	2	0.496	n
session_221224_0	221224_112703	3	0.496	n	v	0.5236298309535767
session_221224_0	221224_112708	4	0.7360000000000002	y	v	0.7387426263723436
session_221224_0	221224_112720	5	1.1360000000000003		v	0.6453383862563005
session_221224_0	221224_112728	5	0.5920000000000005	n	v	0.6396775232189658
session_221224_0	221224_112736	6	0.6240000000000001	y	v	0.6509992492936334
session_221224_0	221224_112747	7	0.736	y	v	0.7670469415590233
session_221224_0	221224_112802	8	0.7679999999999998	y	v	0.7868599621896983
session_221224_0	221224_112813	9	0.4800000000000001	n	v	0.5009863788042352
session_221224_0	221224_112819	10	0.72	y	v	0.7585556470030212
session_221224_0	221224_112831	11	0.8	y	v	0.8519598871190617
session_221224_0	221224_112845	12	0.944	y	v	1.021785778239142
session_221224_0	221224_112859	13	0.416	n	v	0.45852990602421073
session_221224_0	221224_112903	14	0.15
session_221224_0	221224_112909	14	0.6720000000000002	y	v	0.7189296057416712
session_221224_0	221224_112918	15	0.624	y	v	0.6793035644803211
session_221224_0	221224_112928	16	0.4960000000000001	n	v	0.4047517071695239
session_221224_0	221224_112935	17	0.416	n	v	0.46985163209888725
session_221224_0	221224_112942	18	0.7040000000000002	y	v	0.7217600372603385
session_221224_0	221224_113012	19	2.3		v	0.7585556470030212
session_221224_0	221224_113018	19	1.5839999999999996		v	0.826486003451059
session_221224_0	221224_113029	19	0.624	y	v	0.7047774468151218
session_221224_1	221224_114542	0	0.3199999999999999	n	v	0.3622952345293887
session_221224_1	221224_114547	1	0.3519999999999998	n	v	0.3679560975689107
session_221224_1	221224_114552	2	0.6080000000000001	n	v	0.7132687429797349
session_221224_1	221224_114555	3	0.7999999999999999	n	v	0.8632816135270573
session_221224_1	221224_114558	4	0.6559999999999999	n	v	0.7132687429797322
session_221224_1	221224_114602	5	0.4639999999999999	n	v	0.49249508443838685
session_221224_1	221224_114605	6	0.592	n	v	0.6481688180252334
session_221224_1	221224_114608	7	1.55		v	0.4189038649246051
session_221224_1	221224_114614	7	0.512	n	v	0.5519341463533642
session_221224_1	221224_114617	8	0.3999999999999999	n	v	0.47834292683958424
session_221224_1	221224_114621	9	0.4319999999999999	n	v	0.4398475092470733
session_221224_1	221224_114624	10	0.4479999999999999	n	v	0.538489596634502
session_221224_1	221224_114627	11	0.704	n	v	0.795351257052797
session_221224_1	221224_114630	12	0.736	n	v	0.8123338461713665
session_221224_1	221224_114633	13	0.592	n	v	0.621024193554252
session_221224_1	221224_114636	14	0.608	n	v	0.607029282150215
session_221224_1	221224_114639	15	0.752	n	v	0.7889631304027276
session_221224_1	221224_114641	16	0.768	n	v	0.7837150386262124
session_221224_1	221224_114644	17	0.72	n	v	0.7382315765630807
session_221224_1	221224_114649	18	0.624	n	v	0.6428912426230724
session_221224_1	221224_114652	19	0.8396666666666667	n	v	0.6717557473938953
session_221227_0	221227_104647	0	0.3909999999999999	n	v1	0.2748500786579122
session_221227_0	221227_104647	0	0.3909999999999999	n	v2	0.3368213506026676
session_221227_0	221227_104654	1	0.3199999999999999	n	v	0.36229523426169274
session_221227_0	221227_104712	2	0.8023333333333333	n	v	0.4896646525568187
session_221227_0	221227_104719	3	0.4479999999999999	n	v	0.30285617239063445
session_221227_0	221227_104725	4	1.458	n	v	0.6877948587936817
session_221227_0	221227_104819	5	0.288	n	v	0.21511279534287908
session_221227_0	221227_104828	6	0.528	n	v	0.47268206345080266
session_221227_0	221227_104833	7	0.448	n	v	0.24837036567549653
session_221227_0	221227_104838	8	0.7210000000000001	n	v	0.3056866039083026
session_221227_0	221227_104845	9	1.238		v1	0.5745775980869041
session_221227_0	221227_104845	9	1.238		v2	0.8476144828459553
session_221227_0	221227_104856	9	0.6400000000000001	n	v	0.6283557969226266
session_221227_0	221227_104903	10	0.4640000000000001	n	v	0.4896646525568187
session_221227_0	221227_104912	11	0.6559999999999999	n	v	0.6821339957583419
session_221227_0	221227_104916	12	0.288	n	v	0.28728879904345206
session_221227_0	221227_104924	13	1.06		v	0.2745518572139396
session_221227_0	221227_104931	13	0.8170000000000002		v1	0.2264345214135588
session_221227_0	221227_104931	13	0.8170000000000002		v2	0.36754964300399706
session_221227_0	221227_104937	13	1.3323333333333334		v	0.6340166599579575
session_221227_0	221227_105002	13	0.2719999999999996	y	v	0.27172142569627056
session_221227_0	221227_105036	14	1.0933333333333333		v	0.20096063775453388
session_221227_0	221227_105046	14	0.2079999999999999	y	v	0.24907797355491823
session_221227_0	221227_105059	15	0.48		v	0.2264345214135517
session_221227_0	221227_105109	15	0.6080000000000001	n	v	0.3453126451556727
session_221227_0	221227_105114	16	0.6399999999999999	n	v	0.631186228440292
session_221227_0	221227_105118	17	0.3359999999999999		v	0.1613345965071602
session_221227_0	221227_105128	17	0.2926666666666666	n	v	0.23775624748424207
session_221227_0	221227_105133	18	0.368	n	v	0.3812958364560899
session_221227_0	221227_105138	19	0.288	n	v	0.3736169581666431
session_221227_1	221227_112101	0	0.64	y	v	0.6481688180612437
session_221227_1	221227_112116	1	0.608	n	v	0.6113732083023082
session_221227_1	221227_112124	2	0.976	y	v	1.0019727580510063
session_221227_1	221227_112136	3	0.9280000000000002	y	v	0.7444034897384597
session_221227_1	221227_112151	4	0.928	y	v	0.9255511070132165
session_221227_1	221227_112201	5	0.7519999999999999	y	v	0.789690394057148
session_221227_1	221227_112212	6	1.909333333333333		v	0.2320953846332845
session_221227_1	221227_112218	6	0.7200000000000001	y	v	0.8764795892214288
session_221227_1	221227_112229	7	0.8799999999999999	y	v	0.8915859287742016
session_221227_1	221227_112245	8	0.6399999999999999	y	v	0.6283557974218184
session_221227_1	221227_112258	9	0.832	y	v	0.8264860038160862
session_221227_1	221227_112308	10	0.6560000000000001	y	v	0.6991165854197732
session_221227_1	221227_112319	11	0.56	n	v	0.5321211257446059
session_221227_1	221227_112327	12	0.5760000000000001	n	v	0.608542776782393
session_221227_1	221227_112335	13	0.5759999999999998	n	v	0.6283557974218255
session_221227_1	221227_112345	14	0.8	y	v	0.9487016781532134
session_221227_1	221227_112358	15	0.6240000000000001	y	v	0.6306861860398811
session_221227_1	221227_112417	16	1.1840000000000002		v	0.7268925534018962
session_221227_1	221227_112427	16	0.5760000000000001	n	v	0.6145942420691881
session_221227_1	221227_112437	17	0.6880000000000001	y	v	0.7001685624680007
session_221227_1	221227_112449	18	0.7200000000000001	y	v	0.7375821497754558
session_221227_1	221227_112506	19	0.9280000000000002		v	0.6146517865623338
session_221227_3	221227_140028	0	0.2303333333333332	y	v	0.27384424948087627
session_221227_3	221227_140042	1	0.2893333333333334	n	v	0.22501930577498364
session_221227_3	221227_140047	2	0.32	n	v	0.25049318944762344
session_221227_3	221227_140051	3	0.722
session_221227_3	221227_140054	3	0.6136666666666667		v	0.28445836767780897
session_221227_3	221227_140059	3	0.4639999999999999	n	v	0.5009863788952451
session_221227_3	221227_140103	4	0.3680000000000001	n	v	0.36300284233511526
session_221227_3	221227_140107	5	0.3520000000000001	n	v	0.27596707312026325
session_221227_3	221227_140110	6	0.724		v	0.17831718570847777
session_221227_3	221227_140121	6	0.2400000000000002	y	v	0.21015954029927997
session_221227_3	221227_140138	7	0.1759999999999999	y	v	0.2653529549233298
session_221227_3	221227_140157	8	1.1909999999999998
session_221227_3	221227_140201	8	0.256	y	v	0.24837036580823835
session_221227_3	221227_140219	9	0.24	y	v	0.2462475421688488
session_221227_3	221227_140234	10	0.272	y	v	0.24837036580823835
session_221227_3	221227_140243	11	0.288	n	v	0.191054127544799
session_221227_3	221227_140249	12	0.864		v	0.19105412754479545
session_221227_3	221227_140257	12	0.7839999999999999	n	v	0.7769534520155048
session_221227_3	221227_140304	13	0.64
session_221227_3	221227_140310	13	0.2879999999999999	n	v	0.25898448400516827
session_221227_3	221227_140315	14	0.3999999999999999	n	v	0.4181962569591704
session_221227_3	221227_140320	15	0.752	n	v	0.7599708629004169
session_221227_3	221227_140335	16	0.3839999999999999	n	v	0.40333649148346495
session_221227_3	221227_140357	17	0.24	y	v	0.25049318944762433
session_221227_3	221227_140409	18	0.528		v	0.17831718570847244
session_221227_3	221227_140413	18	0.2606666666666666		v	0.2802127203990352
session_221227_3	221227_140417	18	0.336		v	0.2250193057749854
session_221227_3	221227_140423	18	0.4		v	0.44579296427119885
session_221227_3	221227_140430	18	0.8000000000000002	n	v	0.8130414538850843
session_221227_3	221227_140440	19	0.2559999999999998	y	v	0.2695986003918023
session_221227_4	221227_170650	0	0.384	n	v	0.4613603377466494
session_221227_4	221227_170655	1	0.8	y	v	0.8604511820551006
session_221227_4	221227_170704	2	0.672	y	v	0.7612167386455351
session_221227_4	221227_170737	3	0.6080000000000001	n	v1	0.5830688931031265
session_221227_4	221227_170737	3	0.6080000000000001	n	v2	0.6679818387006691
session_221227_4	221227_170743	4	0.8480000000000001	y	v	0.8774337711746085
session_221227_4	221227_170757	5	0.2423333333333333
session_221227_4	221227_170803	5	0.704	y	v	0.7698773734177227
session_221227_4	221227_170817	6	0.64	y	v	0.6679818387006691
session_221227_4	221227_170838	7	0.4479999999999999	n	v	0.6793035647803407
session_221227_4	221227_170846	8	0.4640000000000001	n	v	0.4981559475055839
session_221227_4	221227_170849	9	0.7199999999999999	y	v	0.7868599625372319
session_221227_4	221227_170926	10	0.928	y	v	0.8604511820551011
session_221227_4	221227_170940	11	0.8480000000000001	y	v	0.9000772233339553
session_221227_4	221227_170950	12	0.48	n	v	0.5094776735852555
session_221227_4	221227_170955	13	1.024	y	v	0.9340424015729702
session_221227_4	221227_171026	14	0.736	y	v	0.7727078049376317
session_221227_4	221227_171037	15	0.6879999999999997	y	v	0.701947016939684
session_221227_4	221227_171048	16	0.5120000000000002	n	v	0.5632558724636993
session_221227_4	221227_171053	17	0.7200000000000002	y	v	0.767046941897803
session_221227_4	221227_171115	18	0.6880000000000006	y	v	0.7076078799795198
session_221227_4	221227_171129	19	0.6720000000000002	y	v	0.7189296036819357
session_221228_0	221228_095347	0	0.32
session_221228_0	221228_095402	0	0.24	y	v	0.21652801115374176
session_221228_0	221228_095411	1	0.3359999999999998	n	v	0.36088001858956975
session_221228_0	221228_095416	2	0.288	n	v	0.27738228879825844
session_221228_0	221228_095423	3	0.2719999999999998	y	v	0.27596707303908197
session_221228_0	221228_095436	4	0.2080000000000001	y	v	0.199545422043645
session_221228_0	221228_095454	5	0.912
session_221228_0	221228_095500	5	0.272	y	v	0.26039969968816123
session_221228_0	221228_095513	6	0.176	y	v	0.1825628329335487
session_221228_0	221228_095526	7	0.3520000000000001	n	v	0.3481430767569975
session_221228_0	221228_095531	8	0.8159999999999998	n	v	0.7811990990644837
session_221228_0	221228_095536	9	0.32	n	v	0.27596707303908374
session_221228_0	221228_095542	10	0.3839999999999999	n	v	0.3467278609978166
session_221228_0	221228_095549	11	0.288	n	v	0.2709809459030623
session_221228_0	221228_095556	12	0.1919999999999999	y	v	0.16628785170303928
session_221228_0	221228_095610	13	0.2079999999999993	y	v	0.17407153837849876
session_221228_0	221228_095622	14	0.2239999999999999	y	v	0.2391714633005364
session_221228_0	221228_095641	15	0.2720000000000001	y	v	0.22643452146796506
session_221228_0	221228_095650	16	0.2560000000000002	y	v	0.2405866790597102
session_221228_0	221228_095657	17	0.16	y
session_221228_0	221228_095707	18	0.272	y	v	0.23492581602300788
session_221228_0	221228_095714	19	0.128	y
session_221228_1	221228_102148	0	0.5760000000000001	n	v	0.6085427765105742
session_221228_1	221228_102152	1	0.6239999999999999	y	v	0.7189296057380736
session_221228_1	221228_102200	2	0.6400000000000001	y	v	0.6396775232157657
session_221228_1	221228_102208	3	0.6719999999999999	y	v	0.6736427014396114
session_221228_1	221228_102216	4	0.6400000000000001	y	v	0.6283557971411486
session_221228_1	221228_102225	5	0.8799999999999999	y	v	0.9425336957117256
session_221228_1	221228_102234	6	0.5920000000000001	n	v	0.6000514819546119
session_221228_1	221228_102239	7	0.928		v	0.7500643524432675
session_221228_1	221228_102248	7	0.752		v	0.6623209753649952
session_221228_1	221228_102255	7	0.736	y	v	0.7557252154805738
session_221228_1	221228_102303	8	0.6880000000000002	y	v	0.7104383111821164
session_221228_1	221228_102312	9	0.64	y	v	0.6623209753649988
session_221228_1	221228_102321	10	0.6559999999999999	y	v	0.6962861535888436
session_221228_1	221228_102329	11	0.592	n	v	0.6085427765105749
session_221228_1	221228_102333	12	0.3999999999999999	n	v	0.45003861146596336
session_221228_1	221228_102337	13	0.736	y	v	0.7613860785178801
session_221228_1	221228_102344	14	0.8	y	v	0.8378077295215434
session_221228_1	221228_102353	15	0.6399999999999999	y	v	0.6891395455440446
session_221228_1	221228_102405	16	0.944		v	0.7578904969349978
session_221228_1	221228_102411	16	0.768	y	v	0.8208251404096174
session_221228_1	221228_102420	17	0.56	n	v	0.5632558722121175
session_221228_1	221228_102425	18	0.5759999999999998	n	v	0.6170340710665414
session_221228_1	221228_102429	19	0.6080000000000001	n	v	0.6340166582637252
session_221228_2	221228_134456	0	0.8480000000000001	y	v	0.8236555722961647
session_221228_2	221228_134509	1	0.944	y	v	0.9623467167721516
session_221228_2	221228_134522	2	0.6240000000000001	y	v	0.7132687430193592
session_221228_2	221228_134537	3	0.6239999999999997	y	v	0.6594905441409171
session_221228_2	221228_134547	4	0.7359999999999998	y	v	0.7472339212583776
session_221228_2	221228_134550	5	0.1666666666666666	n
session_221228_2	221228_134558	6	0.6239999999999999	y	v	0.6340166604616542
session_221228_2	221228_134605	7	0.752	y	v	0.6601981520209002
session_221228_2	221228_134609	8	0.1333333333333333
session_221228_2	221228_134614	8	0.496	n	v	0.5094776735852591
session_221228_2	221228_134617	9	0.6880000000000002	y	v	0.734385222031591
session_221228_2	221228_134626	10	0.2879999999999998	n	v	0.27455185743205845
session_221228_2	221228_134629	11	0.4800000000000001	n	v	0.6170340713421467
session_221228_2	221228_134632	12	0.6240000000000001	y	v	0.7125809832159966
session_221228_2	221228_134639	13	0.8160000000000002	y	v	0.8632816135750119
session_221228_2	221228_134650	14	0.5920000000000001	n	v	0.6425079550214079
session_221228_2	221228_134659	15	0.496
session_221228_2	221228_134709	15	0.7519999999999989	y	v	0.7811990994973925
session_221228_2	221228_134714	16	0.6239999999999999	y	v	0.6793035647803407
session_221228_2	221228_134726	17	0.6719999999999997	y	v	0.7274209006189452
session_221228_2	221228_134730	18	0.15
session_221228_2	221228_134736	18	0.7840000000000001	y	v	0.8264860038160791
session_221228_2	221228_134746	19	0.6400000000000001	y	v	0.6651514067328819
session_221228_3	221228_134928	0	0.2240000000000002	y	v	0.22560245531785839
session_221228_3	221228_134936	1	0.1919999999999999	y	v	0.17853431715801715
session_221228_3	221228_134947	2	0.1440000000000001	y	v	0.16230392468910626
session_221228_3	221228_134957	3	0.2239999999999993	y	v	0.22397941607096783
session_221228_3	221228_135008	4	0.2719999999999993	y	v	0.2889009859466114
session_221228_3	221228_135023	5	0.1920000000000001	y	v	0.17262160783222313
session_221228_3	221228_135034	6	0.4159999999999999	n	v	0.4495818713888262
session_221228_3	221228_135037	7	0.288	n	v	0.30675441766241107
session_221228_3	221228_135040	8	0.6880000000000001	n	v	0.5567024616836349
session_221228_3	221228_135044	9	0.7840000000000001	n	v	0.8699490363336153
session_221228_3	221228_135050	10	0.2879999999999998	n	v	0.35382255582224786
session_221228_3	221228_135055	11	1.0399999999999998		v	1.0955514916514772
session_221228_3	221228_135106	11	0.6239999999999997	n	v	0.6232470708061726
session_221228_3	221228_135116	12	0.7840000000000007		v1	0.7839279562483839
session_221228_3	221228_135116	12	0.7840000000000007		v2	0.32298481013132374
session_221228_3	221228_135125	12	0.2240000000000002	y	v	0.22722549456474894
session_221228_3	221228_135142	13	0.2559999999999998	y	v	0.23371765155231117
session_221228_3	221228_135159	14	0.176	y	v	0.22722549456474894
session_221228_3	221228_135208	15	0.1599999999999999	y	v	0.16392696393599238
session_221228_3	221228_135215	16	0.6560000000000001	n	v	0.6914147191755973
session_221228_3	221228_135219	17	0.24	y	v	0.23696373004609939
session_221228_3	221228_135236	18	0.2080000000000001	y	v	0.22560245531785483
session_221228_3	221228_135245	19	0.1759999999999999	y	v	0.17853431438479106
session_221229_0	221229_085220	0	0.1120000000000001	y
session_221229_0	221229_085232	1	0.176	y	v	0.17691127791112615
session_221229_0	221229_085239	2	0.144	y	v	0.13146617899817592
session_221229_0	221229_085248	3	0.752	n	v	0.7725666815201464
session_221229_0	221229_085252	4	0.48	n	v	0.514503441264468
session_221229_0	221229_085255	5	0.144	y	v	0.3960215762414201
session_221229_0	221229_085303	6	0.1439999999999999	y	v	0.12335098276372136
session_221229_0	221229_085316	7	0.1026666666666666
session_221229_0	221229_085323	7	0.2239999999999999	y	v	0.22397941607096783
session_221229_0	221229_085334	8	0.2239999999999999	y	v	0.23047157305853005
session_221229_0	221229_085343	9	0.1760000000000001	y	v	0.1963877488738177
session_221229_0	221229_085402	10	0.1280000000000001	y	v	0.09089019782589958
session_221229_0	221229_085415	11	0.5760000000000001	n	v	0.6443465810157498
session_221229_0	221229_085419	12	0.32	n	v	0.3132465746499733
session_221229_0	221229_085422	13	0.528	n	v	0.520995598252032
session_221229_0	221229_085435	14	0.1599999999999999	y	v	0.15581176770154315
session_221229_0	221229_085446	15	0.24	y	v	0.2694245149839176
session_221229_0	221229_085503	16	0.2560000000000002	y	v	0.23534069079920528
session_221229_0	221229_085514	17	0.144	y	v	0.15581176770154315
session_221229_0	221229_085523	18	0.192	y	v	0.21099510209583627
session_221229_0	221229_085532	19	0.2239999999999999	y	v	0.22884853349125223
session_221229_1	221229_091659	0	0.5439999999999999		v	0.7076078799795236
session_221229_1	221229_091707	0	0.832	y	v	0.8491294559754281
session_221229_1	221229_091718	1	0.72	y	v	0.7217600375791138
session_221229_1	221229_091726	2	0.752	y	v	0.7557252158181296
session_221229_1	221229_091738	3	1.088	y	v	1.1519856286066616
session_221229_1	221229_091756	4	0.7040000000000001	y	v	0.7274209006189505
session_221229_1	221229_091805	5	0.9919999999999998	y	v	1.018955347170511
session_221229_1	221229_091815	6	0.9919999999999998	y	v	1.018955347170511
session_221229_1	221229_091828	7	0.8960000000000001	y	v	0.9595162852522279
session_221229_1	221229_091839	8	0.784	y	v	0.8491294559754259
session_221229_1	221229_091850	9	0.72	y	v	0.7359121951787024
session_221229_1	221229_091859	10	1.0400000000000005	y	v	1.0274466417302612
session_221229_1	221229_091909	11	0.8	y	v	0.8095034146965645
session_221229_1	221229_091918	12	0.768	y	v	0.7236469540359352
session_221229_1	221229_091926	13	0.7360000000000001	y	v	0.7840295310173033
session_221229_1	221229_091936	14	1.1520000000000006	y	v	1.146324765566824
session_221229_1	221229_091947	15	0.3999999999999999	n	v	0.3934299812686177
session_221229_1	221229_091951	16	0.5759999999999998	n	v	0.5979286585826884
session_221229_1	221229_091955	17	0.8960000000000001	y	v	0.9368728330928846
session_221229_1	221229_092003	18	0.6720000000000002	y	v	0.7500643527782884
session_221229_1	221229_092013	19	0.976	y	v	0.9878205931810626
session_221229_2	221229_132312	0	0.2880000000000002	n	v	0.3732990267849452
session_221229_2	221229_132319	1	0.3520000000000001	n	v	0.3992676547352021
session_221229_2	221229_132327	2	0.2400000000000002	y	v	0.24345588703365983
session_221229_2	221229_132357	3	0.192	y	v	0.20774902360205516
session_221229_2	221229_132404	4	0.3360000000000003	n	v	0.36356079130360186
session_221229_2	221229_132408	5	0.1759999999999999	y	v	0.18502647414558027
session_221229_2	221229_132424	6	0.2880000000000001		v	0.19151863113314604
session_221229_2	221229_132432	6	0.1919999999999997	y	v1	0.07628284460387746
session_221229_2	221229_132432	6	0.1919999999999997	y	v2	0.1801573564049086
session_221229_2	221229_132440	7	0.24	y	v	0.23371765155231472
session_221229_2	221229_132447	8	0.3520000000000001	n	v	0.35219951657536086
session_221229_2	221229_132452	9	0.2560000000000002	y	v	0.25319412251500495
session_221229_2	221229_132503	10	0.898		v	0.18664951339247082
session_221229_2	221229_132508	10	0.528	n	v	0.35219951657536086
session_221229_2	221229_132512	11	0.194
session_221229_2	221229_132521	11	0.368		v	0.15256568920776203
session_221229_2	221229_132542	11	0.2239999999999998	y	v	0.1963877488738177
session_221229_2	221229_132551	12	0.3199999999999998		v	0.13633529673884226
session_221229_2	221229_132601	12	0.24	y	v	0.24670196552743562
session_221229_2	221229_132610	13	0.2240000000000002	y	v	0.22560245531785483
session_221229_2	221229_132618	14	0.192	y	v	0.18502647414558027
session_221229_2	221229_132624	15	0.176	y	v	0.1460735322201927
session_221229_2	221229_132631	16	0.256	y	v	0.23209461230542416
session_221229_2	221229_132638	17	0.208	y	v	0.22235637682407372
session_221229_2	221229_132657	18	1.4903333333333333		v	0.2694245149839176
session_221229_2	221229_132701	18	0.6880000000000002		v	0.19963382736759883
session_221229_2	221229_132705	18	0.6913333333333334		v	0.2694245149839105
session_221229_2	221229_132711	18	0.336	n	v	0.1915186311331496
session_221229_2	221229_132716	19	0.256		v	0.17691127791112393
session_221229_2	221229_132725	19	0.7363333333333333
session_221229_2	221229_132729	19	0.576		v	0.1931416703800295
session_221229_2	221229_132733	19	0.2560000000000001	y	v	0.225602451451536
session_221229_3	221229_133705	0	0.944	y	v	0.9368728330928892
session_221229_3	221229_133716	1	0.8320000000000003	y	v	0.8689424766148552
session_221229_3	221229_133723	2	0.4319999999999999	n	v	0.43234841466748897
session_221229_3	221229_133727	3	0.72	y	v	0.6127884240622663
session_221229_3	221229_133745	4	0.32	n	v	0.2589844840725064
session_221229_3	221229_133751	5	1.44	y	v	1.1774595122859264
session_221229_3	221229_133801	6	0.944	y	v	1.0246162102103504
session_221229_3	221229_133812	7	0.7520000000000002	y	v	0.893001144534157
session_221229_3	221229_133820	8	0.768	y	v	0.7911056098171088
session_221229_3	221229_133827	9	0.8639999999999997	y	v	0.8845098499744033
session_221229_3	221229_133836	10	0.752	y	v	0.7911056098171052
session_221229_3	221229_133847	11	0.736	y	v	0.7132687430193592
session_221229_3	221229_133854	12	0.6560000000000001	y	v	0.6722274859805495
session_221229_3	221229_133914	13	0.752	y	v	0.7500643527782955
session_221229_3	221229_133923	14	0.8640000000000001	y	v	0.8576207505351903
session_221229_3	221229_133931	15	0.72	y	v	0.769877373417728
session_221229_3	221229_133951	16	0.7519999999999998	y	v	0.738742626698631
session_221229_3	221229_133959	17	0.8800000000000001	y	v	0.912814165173593
session_221229_3	221229_134010	18	0.8640000000000001	y	v	0.884509849974414
session_221229_3	221229_134019	19	0.56	n	v	0.6184492871021092
session_221229_5	221229_170712	0	0.8033333333333333
session_221229_5	221229_170753	0	0.4320000000000004	n	v	0.5745775985433728
session_221229_5	221229_170757	1	0.8320000000000001	y	v	0.888755497254281
session_221229_5	221229_170809	2	0.512	n	v	0.5406124203043543
session_221229_5	221229_170813	3	0.976	y	v	1.0359379362900238
session_221229_5	221229_170831	4	0.6559999999999999	n	v	0.6764731332604299
session_221229_5	221229_170835	5	0.7839999999999998	y	v	0.832146866855922
session_221229_5	221229_170845	6	0.976	y	v	1.0472596623697008
session_221229_5	221229_170858	7	0.7520000000000001	n	v	0.7670469418978065
session_221229_5	221229_170902	8	0.8640000000000001	y	v	0.9000772233339589
session_221229_5	221229_170929	9	0.4800000000000004	n	v	0.5774080300633031
session_221229_5	221229_170931	10	0.2666666666666666
session_221229_5	221229_170936	10	0.784	y	v	0.7585556473380564
session_221229_5	221229_170946	11	0.672000000000001	n	v	0.7104383114994519
session_221229_5	221229_170951	12	0.5439999999999999	n	v	0.5887297561429676
session_221229_5	221229_170954	13	0.6239999999999999	n	v	0.7526284768829541
session_221229_5	221229_170958	14	0.912	y	v	0.9128141651735859
session_221229_5	221229_171015	15	0.8000000000000002	y	v	0.8307316510959595
session_221229_5	221229_171042	16	0.7839999999999998	y	v	0.782614315257355
session_221229_5	221229_171052	17	0.8639999999999997	y	v	0.8859250657343622
session_221229_5	221229_171100	18	0.4159999999999999	n	v1	0.27172142568932145
session_221229_5	221229_171100	18	0.4159999999999999	n	v2	0.4472081736595612
session_221229_5	221229_171104	19	0.6880000000000001	n	v	0.7387426159819341
session_221229_6	221229_173605	0	0.256	y	v	0.28587358351172754
session_221229_6	221229_173611	1	0.192	y	v	0.21228236399385692
session_221229_6	221229_173618	2	0.2560000000000002	y	v	0.26747577863226013
session_221229_6	221229_173631	3	0.3360000000000003	n	v	0.31842354599078604
session_221229_6	221229_173635	4	0.288	n	v	0.3014409568712768
session_221229_6	221229_173638	5	0.72	n	v	0.764632754229801
session_221229_6	221229_173641	6	0.416	n	v	0.5986362664626785
session_221229_6	221229_173644	7	0.5120000000000002	n	v	0.5080624578252966
session_221229_6	221229_173647	8	0.272	y	v	0.28587358351172654
session_221229_6	221229_173659	9	0.288	n	v	0.297219413883262
session_221229_6	221229_173703	10	0.2559999999999999	y	v	0.25332362103266703
session_221229_6	221229_173711	11	0.352		v	0.21935844279365213
session_221229_6	221229_173716	11	0.432	n	v	0.46419076926656544
session_221229_6	221229_173719	12	0.4	n	v	0.42173429646779326
session_221229_6	221229_173723	13	0.3039999999999998	n	v	0.3184235459907825
session_221229_6	221229_173725	14	0.312		v	0.29436487807148026
session_221229_6	221229_173731	14	0.24	y	v	0.28764260321167967
session_221229_6	221229_173748	15	0.2400000000000002	y	v	0.2632301313523797
session_221229_6	221229_173804	16	0.208	y	v	0.192469343354432
session_221229_6	221229_173821	17	0.2239999999999999	y	v	0.3283300563104987
session_221229_6	221229_173836	18	0.2240000000000001	y	v	0.21652801127373067
session_221229_6	221229_173858	19	0.2239999999999999	y	v	0.22784973540908737
session_221230_0	221230_091151	0	0.24	y	v	0.2207736585536113
session_221230_0	221230_091157	1	0.2239999999999999	y	v	0.2264345215934478
session_221230_0	221230_091213	2	0.2079999999999999	y	v	0.2292649531133657
session_221230_0	221230_091221	3	0.176	y	v	0.15567373359549475
session_221230_0	221230_091233	4	0.24	y	v	0.22784973735340586
session_221230_0	221230_091240	5	0.24	y	v	0.21794322703369318
session_221230_0	221230_091246	6	0.2240000000000001	y	v	0.19246934335443022
session_221230_0	221230_091254	7	0.432		v	0.5165537523850503
session_221230_0	221230_091259	7	0.2079999999999999	y	v	0.21086714823389485
session_221230_0	221230_091311	8	0.2239999999999999
session_221230_0	221230_091316	8	0.272	y	v	0.2646453471123422
session_221230_0	221230_091324	9	0.24	y	v	0.21511279551377172
session_221230_0	221230_091332	10	0.24	y	v	0.29153444655156235
session_221230_0	221230_091350	11	0.288	n	v	0.27738228895196926
session_221230_0	221230_091356	12	0.3680000000000001	n	v	0.3637104503094726
session_221230_0	221230_091359	13	0.208	y	v	0.21228236399385736
session_221230_0	221230_091414	14	0.5599999999999999	n	v	0.5462732833441919
session_221230_0	221230_091418	15	0.2239999999999999	y	v	0.2250193058334844
session_221230_0	221230_091426	16	0.128	y	v	0.16841067543512622
session_221230_0	221230_091434	17	0.2399999999999997	y	v	0.21511279551377527
session_221230_0	221230_091444	18	0.2239999999999999	y	v	0.21228236399385736
session_221230_0	221230_091455	19	0.256	y	v	0.2618149133582648
session_221230_1	221230_093357	0	0.592	n	v	0.6226949343819806
session_221230_1	221230_093402	1	0.7359999999999999	n	v	0.7854447467772698
session_221230_1	221230_093406	2	0.8960000000000001	y	v	0.9630543246521306
session_221230_1	221230_093419	3	0.832	y	v	0.893001144534157
session_221230_1	221230_093429	4	1.12	y	v	0.9977271107711285
session_221230_1	221230_093440	5	0.832	y	v	0.7613860788579654
session_221230_1	221230_093451	6	0.6880000000000001	n	v	0.7104383114994448
session_221230_1	221230_093455	7	0.7199999999999999	n	v	0.7741230206976049
session_221230_1	221230_093459	8	0.6079999999999999	n	v	0.6580753283809635
session_221230_1	221230_093503	9	0.64	n	v	0.6665666229407172
session_221230_1	221230_093508	10	1.072	y	v	1.1222660976475325
session_221230_1	221230_093528	11	0.912	y	v	0.9170598124534699
session_221230_1	221230_093537	12	0.784	y	v	0.78544474677728
session_221230_1	221230_093546	13	0.8640000000000001	y	v	0.9170598124534735
session_221230_1	221230_093607	14	0.7839999999999999	y	v	0.8109186304565483
session_221230_1	221230_093615	15	0.7999999999999999	y	v	0.8095034146965929
session_221230_1	221230_093625	16	0.56	n	v	0.5915601876628926
session_221230_1	221230_093629	17	0.6399999999999999	n	v	0.694870938139907
session_221230_1	221230_093632	18	0.6240000000000001	n	v	0.6906252908600337
session_221230_1	221230_093636	19	0.64	n	v	0.6566601082315913
session_221230_2	221230_134104	0	0.208	y	v	0.2547388367926283
session_221230_2	221230_134111	1	0.2240000000000001	y
session_221230_2	221230_134120	2	0.2080000000000001	y	v	0.21228236399385736
session_221230_2	221230_134129	3	0.2080000000000001	y	v	0.19105412759447127
session_221230_2	221230_134138	4	0.2079999999999999	y	v	0.19388455911438918
session_221230_2	221230_134146	5	0.2079999999999999	y	v	0.22077365855361109
session_221230_2	221230_134153	6	0.208	y	v	0.175486754234921
session_221230_2	221230_134203	7	0.1760000000000001	y	v	0.16699545967516727
session_221230_2	221230_134216	8	0.176	y	v	0.16982589119508518
session_221230_2	221230_134228	9	0.2240000000000002	y	v	0.18539326455463367
session_221230_2	221230_134235	10	0.2560000000000001	y	v	0.24058667919303645
session_221230_2	221230_134252	11	0.304	n	v	0.2872887992716855
session_221230_2	221230_134256	12	0.2079999999999999	y	v	0.1910541275944695
session_221230_2	221230_134304	13	0.256	y	v	0.3919639781241884
session_221230_2	221230_134313	14	0.1600000000000001	y	v	0.21652801127373067
session_221230_2	221230_134323	15	0.1919999999999997	y	v	0.21086714823389485
session_221230_2	221230_134332	16	0.16	y	v	0.17265632271499953
session_221230_2	221230_134339	17	0.16	y	v	0.21511279551377527
session_221230_2	221230_134345	18	0.1919999999999999	y	v	0.17548675349787857
session_221230_3	221230_135424	1	1.04	y	v	1.112359587327812
session_221230_3	221230_135436	2	0.784	y	v	0.8746033396546915
session_221230_3	221230_135444	3	0.688	n	v	0.8349772983758381
session_221230_3	221230_135448	4	0.688	n	v	0.8179947092563289
session_221230_3	221230_135451	5	0.608	n	v	0.710438311499443
session_221230_3	221230_135455	6	0.624	n	v	0.6906252908600159
session_221230_3	221230_135500	7	0.96	y	v	1.007633621090843
session_221230_3	221230_135514	8	1.328	y	v	1.4293679175586362
session_221230_3	221230_135529	9	0.72		v	0.8038425516567393
session_221230_3	221230_135537	9	0.704	n	v	0.7755382364575603
session_221230_3	221230_135541	10	0.608	n	v	0.718929606059195
session_221230_3	221230_135544	11	0.672	n	v	0.7274209006189487
session_221230_3	221230_135549	12	0.944	y	v	1.1010378612481375
session_221230_3	221230_135604	13	0.512	n	v	0.6793035647803407
session_221230_3	221230_135608	14	0.784	y	v	0.8689424766148548
session_221230_3	221230_135619	15	0.976	y	v	1.1717986492460923
session_221230_3	221230_135631	16	0.704	n	v	0.7557252158181313
session_221230_3	221230_135635	17	0.64		v	0.7840295310173104
session_221230_3	221230_135642	17	0.896	y	v	0.8830946342144443
session_221230_3	221230_135655	18	0.464		v	0.6679818387006762
session_221230_3	221230_135704	18	0.128
session_221230_3	221230_135710	18	0.848	y	v	0.9397032646128096
session_221230_3	221230_135728	19	0.448	n	v	0.49532551594823815
session_221230_4	221230_165700	0	0.212	y	v	0.22235637682407627
session_221230_4	221230_165710	1	0.224	y	v	0.2272254945647494
session_221230_4	221230_165717	2	0.202	y	v	0.2158642198365115
session_221230_4	221230_165728	3	0.288	n	v	0.2596862795025707
session_221230_4	221230_165733	4	0.224	y	v	0.24345588703365983
session_221230_4	221230_165743	5	0.194	y	v	0.19963382736760238
session_221230_4	221230_165755	6	0.217	y	v	0.22073333757718494
session_221230_4	221230_165803	7	0.249	y	v	0.1898955918862555
session_221230_4	221230_165811	8	0.212	y	v	0.21261814134273038
session_221230_4	221230_165820	9	0.183	y	v	0.19476470962692716
session_221230_4	221230_165828	10	0.292	n	v	0.2596862795025707
session_221230_4	221230_165831	11	0.253	y	v	0.24994804402122384
session_221230_4	221230_165838	12	0.275	n	v	0.2548171617618955
session_221230_4	221230_165841	13	0.2	y	v	0.22884853381164305
session_221230_4	221230_165853	14	0.567	n	v	0.5956554036090225
session_221230_4	221230_165856	15	0.339	n	v	0.3311000063657765
session_221230_4	221230_165900	16	0.214	y	v	0.22560245531785483
session_221230_4	221230_165908	17	0.259	y	v	0.27591667197147984
session_221230_4	221230_165918	18	0.205	y	v	0.1963877488738177
session_221230_4	221230_165927	19	0.22	y	v	0.22884853316069353
session_221230_5	221230_171733	0	0.792	y	v	0.8264860032425942
session_221230_5	221230_171741	1	0.861	y	v	0.8944163596734924
session_221230_5	221230_171747	2	0.742	n	v	0.7868599619912375
session_221230_5	221230_171750	3	0.779	y	v	0.8887554966375832
session_221230_5	221230_171759	4	0.731	n	v1	0.2288485338116395
session_221230_5	221230_171759	4	0.731	n	v2	0.832146866278503
session_221230_5	221230_171804	5	0.716	n	v	0.764216509847607
session_221230_5	221230_171808	6	0.813	y	v	0.866112044493951
session_221230_5	221230_171817	7	0.966	y	v	1.0189553464634713
session_221230_5	221230_171827	8	0.808	y	v	0.987092273177069
session_221230_5	221230_171838	9	0.779	y	v1	0.2887040148313176
session_221230_5	221230_171838	9	0.779	y	v2	0.8434685923503196
session_221230_5	221230_171845	10	1.018	y	v	1.0812248398584643
session_221230_5	221230_171859	11	0.76	n	v	0.8604511814580427
session_221230_5	221230_171903	12	0.676	n	v	0.7811990989553301
session_221230_5	221230_171907	13	0.812	y	v	0.8944163596734924
session_221230_5	221230_171924	14	0.937	y	v	0.9623467161043955
session_221230_5	221230_171933	15	0.9	y	v	0.9283815378889457
session_221230_5	221230_171943	16	0.615	n	v	0.6736427012730744
session_221230_5	221230_171946	17	0.705	n	v	0.7302513316321537
session_221230_5	221230_171950	18	0.674	n	v	0.7585556462608949
session_221230_5	221230_171955	19	0.613	n	v	0.6623209747203376
session_221231_0	221231_095119	0	0.761	n	v	0.9113989494136254
session_221231_0	221231_095125	1	0.53	n	v	0.5830688931031265
session_221231_0	221231_095129	2	0.772	y	v	0.8321468668559184
session_221231_0	221231_095139	3	0.89	y	v	0.990651031971332
session_221231_0	221231_095150	4	0.736	n	v	0.8151642777364092
session_221231_0	221231_095201	5	0.756	n	v	0.8434685929355901
session_221231_0	221231_095209	6	0.783	y	v	0.8547903190152653
session_221231_0	221231_095220	7	0.803	y	v	0.8378077298957542
session_221231_0	221231_095228	8	1.136	y	v	1.1434943340469061
session_221231_0	221231_095244	9	0.633	n	v	0.7189296060591914
session_221231_0	221231_095249	10	0.68	n	v	0.781199099497389
session_221231_0	221231_095254	11	0.583	n	v	0.6396775235014864
session_221231_0	221231_095302	12	0.891	y	v	0.9849901689314962
session_221231_0	221231_095317	13	0.611	n	v	0.6453383865413187
session_221231_0	221231_095322	14	0.897	y	v	0.9453641276526383
session_221231_0	221231_095333	15	1.154	y	v	1.2340681426842863
session_221231_0	221231_095344	16	0.664	n	v	0.7642165103778851
session_221231_0	221231_095349	17	0.683	n	v	0.7415730582185347
session_221231_0	221231_095355	18	0.732	n	v	0.7811990994973925
session_221231_0	221231_095400	19	0.699	n	v	0.7755382339991002
session_230102_0	230102_101915	0	0.758		v	0.271721425912137
session_230102_0	230102_101920	0	0.554		v	0.21511279551377527
session_230102_0	230102_101927	0	0.321		v	0.21794322703369318
session_230102_0	230102_101939	0	0.819		v	0.20945193247393856
session_230102_0	230102_101947	0	0.161	y	v	0.15850416511541177
session_230102_0	230102_101955	1	0.16	y	v	0.19529977487434813
session_230102_0	230102_102002	2	0.167	y	v	0.15284330207557772
session_230102_0	230102_102011	3	0.168	y	v	0.1358607129560685
session_230102_0	230102_102020	4	0.228	y	v	0.1868084803145944
session_230102_0	230102_102028	5	0.181	y	v	0.21228236399385736
session_230102_0	230102_102041	6	0.149	y	v	0.18680848031459618
session_230102_0	230102_102049	7	0.131	y	v	0.17265632271500309
session_230102_0	230102_102056	8	0.246	y	v	0.25756926831254745
session_230102_0	230102_102103	9	0.721		v	0.23492581615320063
session_230102_0	230102_102108	9	0.201	y	v	0.11604769231664136
session_230102_0	230102_102116	10	0.231	y	v	0.21511279551377527
session_230102_0	230102_102126	11	0.291	n	v	0.19813020639426782
session_230102_0	230102_102130	12	0.193	y	v	0.23492581615320418
session_230102_0	230102_102139	13	0.291		v	0.336821350870256
session_230102_0	230102_102144	13	0.238	y	v	0.2943648780714838
session_230102_0	230102_102153	14	0.251	y	v	0.24907797375279728
session_230102_0	230102_102201	15	0.296	n	v	0.27455185743205845
session_230102_0	230102_102205	16	0.173	y	v	0.1896389118345141
session_230102_0	230102_102213	17	0.221	y	v	0.21228236399386446
session_230102_0	230102_102220	18	0.429		v	0.2858735835117301
session_230102_0	230102_102226	18	0.255	y	v	0.2943648780714909
session_230102_0	230102_102236	19	0.224	y	v	0.2264345211949177
session_230102_1	230102_103843	0	0.204	y	v	0.23858676929298706
session_230102_1	230102_103851	1	0.197	y	v	0.22397941607096739
session_230102_1	230102_103900	2	0.204	y	v	0.23371765155231383
session_230102_1	230102_103909	3	0.269	y	v	0.2970161821810642
session_230102_1	230102_103917	4	0.839		v	0.18015735640490682
session_230102_1	230102_103923	4	0.203	y	v	0.19719926849726477
session_230102_1	230102_103940	5	0.237	y	v	0.22641397494130366
session_230102_1	230102_103949	6	0.16	y	v	0.24832500477433328
session_230102_1	230102_103958	7	0.31	n	v	0.3116235354030863
session_230102_1	230102_104003	8	0.271	y	v	0.2824088289590456
session_230102_1	230102_104013	9	0.102	y	v	0.08703547961453495
session_230102_1	230102_104022	10	0.364	n	v	0.2507595636446709
session_230102_1	230102_104028	11	0.35	n	v	0.3189272120140956
session_230102_1	230102_104049	12	0.209	y	v	0.21424118058962094
session_230102_1	230102_104057	13	0.176	y	v1	0.27267059347769873
session_230102_1	230102_104057	13	0.176	y	v2	0.19476470962692716
session_230102_1	230102_104105	14	0.217	y	v	0.21424118058962094
session_230102_1	230102_104112	15	0.183	y	v	0.18502647414558027
session_230102_1	230102_104120	16	0.225	y	v	0.20450294510827405
session_230102_1	230102_104130	17	0.141	y	v	0.19963382736759883
session_230102_1	230102_104156	18	0.197		v	0.20206838623793288
session_230102_1	230102_104202	18	0.173		v	0.2191102983302997
session_230102_1	230102_104209	18	0.192	y	v	0.20450294510827405
session_230102_1	230102_104218	19	0.157	y	v	0.1898955918524905
session_230102_2	230102_135720	0	0.731	n	v	0.7925208255770657
session_230102_2	230102_135728	1	0.693	n	v	0.7896903940571471
session_230102_2	230102_135733	2	1.073	y	v	1.1151900188477297
session_230102_2	230102_135741	3	0.183
session_230102_2	230102_135759	3	0.754	n	v	0.7613860788579672
session_230102_2	230102_135807	4	0.962	y	v	0.9906510319713338
session_230102_2	230102_135819	5	0.62	n	v	0.718929606059195
session_230102_2	230102_135825	6	0.553	n	v	0.6594905441409153
session_230102_2	230102_135834	7	0.587	n	v1	0.35663437150968136
session_230102_2	230102_135834	7	0.587	n	v2	0.6396775235014864
session_230102_2	230102_135842	8	0.87	y	v	0.9340424015729702
session_230102_2	230102_135858	9	0.646	n	v	0.7699753039468753
session_230102_2	230102_135904	10	1.041	y	v	1.1717986492460888
session_230102_2	230102_135919	11	0.718	n	v	0.767046941897803
session_230102_2	230102_135925	12	0.842	y	v	0.9085685178937055
session_230102_2	230102_135942	13	0.473	n	v	0.6481688180612366
session_230102_2	230102_135950	14	0.828	y	v	0.8576207505351761
session_230102_2	230102_140002	15	0.673	n	v	0.7613860788579672
session_230102_2	230102_140010	16	0.911	y	v	1.0302770732501827
session_230102_2	230102_140024	17	0.751	n	v	0.7925208255770642
session_230102_2	230102_140030	18	0.788	y	v	0.8321468668559149
session_230102_2	230102_140040	19	0.89	y	v	0.9368728281836809
session_230102_3	230102_140859	0	0.877	y	v	0.9510249906924798
session_230102_3	230102_140910	1	0.699	n	v	0.7245904690990326
session_230102_3	230102_140916	2	0.515	n	v	0.5248192494364607
session_230102_3	230102_140922	3	0.913	y	v	1.0019727580510054
session_230102_3	230102_140941	4	0.771	y	v	0.815164277736411
session_230102_3	230102_140953	5	1.063	y	v	1.1265117449274022
session_230102_3	230102_141003	6	0.635	n	v	0.6906252908600159
session_230102_3	230102_141008	7	0.873	y	v	0.8717729081347727
session_230102_3	230102_141017	8	0.678	n	v	0.718929606059195
session_230102_3	230102_141025	9	1.445	y	v	1.5057895685964269
session_230102_3	230102_141040	10	0.78	y	v	0.8717729081347798
session_230102_3	230102_141050	11	0.894	y	v	0.9397032646128096
session_230102_3	230102_141103	12	0.732	n	v	0.7925208255770713
session_230102_3	230102_141108	13	0.898	y	v	0.9397032646128167
session_230102_3	230102_141119	14	1.478	y	v	1.5793807881142996
session_230102_3	230102_141134	15	1.039	y	v	1.092546566688391
session_230102_3	230102_141145	16	1.196	y	v	1.2227464166046218
session_230102_3	230102_141201	17	1.169	y	v	1.2227464124065293
session_230102_3	230102_141211	18	0.972	y	v	1.0472596587741094
session_230102_3	230102_141225	19	0.679	n	v	0.7585556447336756
session_230102_5	230102_165758	0	1.469	y	v	1.50012870555659
session_230102_5	230102_165812	1	1.642	y	v	1.7095806380305287
session_230102_5	230102_165827	2	0.954	y	v	0.9849901689314944
session_230102_5	230102_165839	3	1.458	y	v	1.534093883795606
session_230102_5	230102_165851	4	1.423	y	v	1.4774852533972425
session_230102_5	230102_165905	5	0.972	y	v	1.035937936290022
session_230102_5	230102_165914	6	0.797	y	v	0.8321468668559184
session_230102_5	230102_165923	7	0.817	y	v	0.9340424015729702
session_230102_5	230102_165935	8	1.395	y	v	1.5397547468354382
session_230102_5	230102_165951	9	1.044	y	v	1.098207429728216
session_230102_5	230102_170011	10	0.678	n	v	0.7585556473380493
session_230102_5	230102_170023	11	1.371	y	v	1.437859212118397
session_230102_5	230102_170035	12	1.309	y	v	1.4152157599590538
session_230102_5	230102_170053	13	0.862	y	v	1.052920525409533
session_230102_5	230102_170112	14	0.438
session_230102_5	230102_170126	14	0.074
session_230102_5	230102_170323	14	1.035	y	v	1.1604769231664207
session_230102_5	230102_170333	15	0.905	y	v	0.9623467167721529
session_230102_5	230102_170342	16	1.402	y	v	1.5567373359549563
session_230102_5	230102_170352	17	1.171	y	v	1.2340681426842863
session_230102_5	230102_170401	18	0.833	y	v	0.8887554972542802
session_230102_5	230102_170425	19	0.426		v	1.2001029644452785
session_230102_5	230102_170439	19	0.725		v	1.1095291510874574
session_230102_5	230102_170453	19	0.848	y	v	0.9623467126778991
session_230102_6	230102_173449	0	0.402	n	v	0.1556737335954952
session_230102_6	230102_173455	1	0.223	n	v	0.3830372622662921
session_230102_6	230102_173502	2	0.217	n	v	0.22714212947342638
session_230102_6	230102_173514	3	0.276	n	v	0.30851703567107247
session_230102_6	230102_173519	4	0.315	n	v	0.20379106943410186
session_230102_6	230102_173528	5	0.231		v	0.22784973735340586
session_230102_6	230102_173537	5	0.166		v	0.223604090073529
session_230102_6	230102_173548	5	0.236	n	v	0.2136975797538163
session_230102_6	230102_173554	6	0.226	n	v	0.24058667919303645
session_230102_6	230102_173559	7	0.253	n	v	0.23209538463328272
session_230102_6	230102_173605	8	0.227	n	v	0.28587358351172654
session_230102_6	230102_173612	9	0.188	y	v	0.20237585367414468
session_230102_6	230102_173649	10	0.218	n	v	0.22501930583348795
session_230102_6	230102_173653	11	0.259	n	v	0.2745518574320549
session_230102_6	230102_173658	12	0.318	n	v	0.23209538463328272
session_230102_6	230102_173703	13	0.247	n	v	0.24907797375279372
session_230102_6	230102_173708	14	0.217	n	v	0.2448323264729133
session_230102_6	230102_173713	15	0.193	y	v	0.24058667919304355
session_230102_6	230102_173730	16	0.247	n	v	0.2589844840725064
session_230102_6	230102_173735	17	0.334	n	v	0.34389742967005077
session_230102_6	230102_173740	18	0.279	n	v	0.2830431519918122
session_230102_6	230102_173746	19	0.299	n	v	0.27738228878924076
session_230103_0	230103_093844	0	0.247	n	v	0.23492581615320174
session_230103_0	230103_093848	1	0.185	y	v	0.15708894935545414
session_230103_0	230103_093901	2	0.233	n	v	0.2080367167139796
session_230103_0	230103_093905	3	0.245		v	0.17690196999488172
session_230103_0	230103_093914	3	0.18	y	v	0.2353152573160866
session_230103_0	230103_093927	4	0.23	n	v	0.2080367167139805
session_230103_0	230103_093947	5	0.186	y	v	0.17831718575484246
session_230103_0	230103_093956	6	0.22	n	v	0.21794322703369318
session_230103_0	230103_094000	7	0.189	y	v	0.1914399602236081
session_230103_0	230103_094012	8	0.259
session_230103_0	230103_094017	8	0.204	y	v	0.18397804879467827
session_230103_0	230103_094033	9	0.206	n	v	0.20096063791418572
session_230103_0	230103_094038	10	0.501
session_230103_0	230103_094044	10	0.171	y	v	0.17831718575484246
session_230103_0	230103_094106	11	0.311		v	0.175486754234921
session_230103_0	230103_094111	11	0.207	n	v	0.1952997748743499
session_230103_0	230103_094116	12	0.225	n
session_230103_0	230103_094126	13	0.138	y	v	0.15567373359549208
session_230103_0	230103_094139	14	0.347		v	0.17831718575483535
session_230103_0	230103_094147	14	0.814		v	0.20379106943410363
session_230103_0	230103_094151	14	0.824		v	0.18680848031458908
session_230103_0	230103_094157	14	0.476		v	0.23775624767311854
session_230103_0	230103_094203	14	0.202		v	0.15284330207558128
session_230103_0	230103_094208	14	0.225	n	v	0.22289648219355485
session_230103_0	230103_094212	15	0.143	y	v	0.2660605628722905
session_230103_0	230103_094225	16	0.198	y	v	0.20945193247393945
session_230103_0	230103_094234	17	0.264	n	v	0.23492581615320773
session_230103_0	230103_094238	18	0.199	y	v	0.20945193198800638
session_230103_0	230103_094247	19	0.182	y	v	0.1669954592877403
session_230103_1	230103_100130	0	0.784		v	0.7868599625372308
session_230103_1	230103_100143	0	1.503	y	v	1.5963633772338062
session_230103_1	230103_100157	1	1.305	y	v	1.403894033879376
session_230103_1	230103_100223	2	1.158	y	v	1.2736941839631442
session_230103_1	230103_100233	3	1.366	y	v	1.4491809381980651
session_230103_1	230103_100249	4	1.37	y	v	1.4605026642777368
session_230103_1	230103_100306	5	0.799	y	v	0.911398949413627
session_230103_1	230103_100316	6	1.87	y	v	2.043571557380865
session_230103_1	230103_100328	7	1.355	y	v	1.6699545967516762
session_230103_1	230103_100338	8	1.005	y	v	1.052920525409533
session_230103_1	230103_100349	9	1.168	y	v	1.052920525409526
session_230103_1	230103_100403	10	0.915	y	v	0.9680075798119816
session_230103_1	230103_100413	11	0.993	y	v	1.081224840608705
session_230103_1	230103_100426	12	1.139	y	v	1.2227464166046147
session_230103_1	230103_100438	13	0.753	n	v	0.8038425516567287
session_230103_1	230103_100446	14	1.667	y	v	1.7039197749906876
session_230103_1	230103_100503	15	0.804	y	v	0.8491294559754294
session_230103_1	230103_100512	16	1.01	y	v	1.1095291558078912
session_230103_1	230103_100522	17	0.731	n	v	0.7868599625372354
session_230103_1	230103_100530	18	0.663	n	v	0.7755382364575496
session_230103_1	230103_100539	19	1.235	y	v	1.3076593601099091
session_230103_2	230103_115041	0	0.169	y	v	0.15850416511541332
session_230103_2	230103_115105	1	0.161	y	v	0.15284330207557684
session_230103_2	230103_115115	2	0.21	n	v	0.20662150095402065
session_230103_2	230103_115121	3	0.163	y	v	0.17973240151479963
session_230103_2	230103_115133	4	0.245	n	v	0.21228236399385736
session_230103_2	230103_115140	5	0.205	n	v	0.19246934335443022
session_230103_2	230103_115147	6	0.221	n	v	0.2787975047119353
session_230103_2	230103_115205	7	0.209	n	v	0.15001287055565982
session_230103_2	230103_115211	8	0.18	y	v	0.1599193808753725
session_230103_2	230103_115220	9	0.225		v	0.16133459663533145
session_230103_2	230103_115227	9	0.216		v	0.15850416511541354
session_230103_2	230103_115237	9	0.183	y	v	0.17548675423492455
session_230103_2	230103_115249	10	0.189	y	v	0.1655802439152083
session_230103_2	230103_115305	11	0.183	y	v1	0.16133459663533145
session_230103_2	230103_115305	11	0.183	y	v2	0.17124110695504413
session_230103_2	230103_115315	12	0.994
session_230103_2	230103_115320	12	0.222		v	0.1655802439152083
session_230103_2	230103_115326	12	0.147	y	v	0.12312377111643258
session_230103_2	230103_115337	13	0.536		v	0.1882236960745587
session_230103_2	230103_115348	13	0.158	y	v	0.18680848031458908
session_230103_2	230103_115401	14	0.233	n	v	0.21086714823389485
session_230103_2	230103_115406	15	0.19	y	v	0.16841067543512622
session_230103_2	230103_115417	16	0.451		v	0.15142808631561877
session_230103_2	230103_115429	16	0.168	y	v	0.17265632271500664
session_230103_2	230103_115442	17	0.795		v1	0.17548675423491744
session_230103_2	230103_115442	17	0.795		v2	0.24058667919303645
session_230103_2	230103_115459	17	0.188	y	v	0.21228236399385736
session_230103_2	230103_115530	18	0.161	y	v	0.161334596635335
session_230103_2	230103_115541	19	0.376		v	0.1599193808753725
session_230103_2	230103_115551	19	0.468		v1	0.17831718575484246
session_230103_2	230103_115551	19	0.468		v2	0.2589844840725064
session_230103_2	230103_115556	19	0.376		v	0.17265632271500664
session_230103_2	230103_115602	19	0.189	y	v	0.16416502637861896
session_230103_3	230103_121004	0	0.595
session_230103_3	230103_121014	0	0.963	n	v	1.058581388449368
session_230103_3	230103_121020	1	1.086		v	1.2001029644452732
session_230103_3	230103_121031	1	1.734	y	v	1.7831718575483997
session_230103_3	230103_121044	2	0.865	n	v	0.8748367534103778
session_230103_3	230103_121051	3	1.259	y	v	1.3189810882818342
session_230103_3	230103_121102	4	1.144	y	v	1.2114246905249466
session_230103_3	230103_121117	5	0.99	n	v	1.0415987993298614
session_230103_3	230103_121124	6	0.584	n	v	0.6849644278201801
session_230103_3	230103_121136	7	1.445	y	v	1.4944678425167552
session_230103_3	230103_121158	8	0.835	n	v	0.8661120450949369
session_230103_3	230103_121204	9	0.745	n	v	0.8095034146965716
session_230103_3	230103_121211	10	1.406	y	v	1.4605026642777403
session_230103_3	230103_121230	11	1.483	y	v	1.5793807881142996
session_230103_3	230103_121250	12	1.059		v	1.4831461164370836
session_230103_3	230103_121301	12	1.007	n	v	1.1038682927680625
session_230103_3	230103_121314	13	1.278	y	v	1.3699288556403602
session_230103_3	230103_121333	14	0.839	n	v	0.7868599625372212
session_230103_3	230103_121351	15	0.935	n	v	1.0019727580509965
session_230103_3	230103_121359	16	0.899	n	v	0.9397032646128167
session_230103_3	230103_121409	17	1.563	y	v	1.6190068293931432
session_230103_3	230103_121426	18	0.843	n	v	0.9397032646128025
session_230103_3	230103_121437	19	0.759
session_230103_3	230103_121444	19	0.926	n	v	0.979329303786102
session_230103_4	230103_170732	0	1.656	y	v	1.7209023641102026
session_230103_4	230103_170755	1	1.22	y	v1	0.2773822889519728
session_230103_4	230103_170755	1	1.22	y	v2	1.2793550470029782
session_230103_4	230103_170813	2	0.827	n	v	0.9000772233339553
session_230103_4	230103_170818	3	0.715	n	v	0.7868599625372319
session_230103_4	230103_170827	4	1.182	y	v	1.228407279644454
session_230103_4	230103_170839	5	1.576	y	v	1.6416502815524971
session_230103_4	230103_170852	6	1.222	y	v1	0.3283300563104987
session_230103_4	230103_170852	6	1.222	y	v2	1.2850159100428158
session_230103_4	230103_170905	7	1.283	y	v	1.3529462665208527
session_230103_4	230103_170916	8	1.402	y	v	1.403894033879375
session_230103_4	230103_170929	9	1.293	y	v	1.3359636774013453
session_230103_4	230103_170941	10	0.684	n	v	0.7585556473380493
session_230103_4	230103_170948	11	1.307	y	v	1.3642679926005172
session_230103_4	230103_171003	12	1.096	y	v	1.0812248406087122
session_230103_4	230103_171020	13	1.283	y	v	1.341624540441181
session_230103_4	230103_171036	14	1.023	n	v1	0.4585299062267296
session_230103_4	230103_171036	14	1.023	n	v2	0.2603996998324618
session_230103_4	230103_171036	14	1.023	n	v3	0.2830431519918122
session_230103_4	230103_171036	14	1.023	n	v4	1.1208508818875629
session_230103_4	230103_171048	15	1.071	n	v	1.1038682927680412
session_230103_4	230103_171117	16	1.019	n	v	1.1038682927680554
session_230103_4	230103_171133	17	1.173	y	v	1.211424690524936
session_230103_4	230103_171152	18	1.145	y	v	1.2227464166046076
session_230103_4	230103_171202	19	1.371	y	v	1.4605026609802394
session_230103_5	230103_172321	0	0.185	y	v	0.17853431715801715
session_230103_5	230103_172348	1	0.226		v	0.21911029833029438
session_230103_5	230103_172353	1	0.185	y	v	0.1574348069484337
session_230103_5	230103_172401	2	0.153	y	v	0.1412044144795228
session_230103_5	230103_172409	3	0.22	n	v	0.21748725908340383
session_230103_5	230103_172418	4	0.146	y	v	0.1379583359857417
session_230103_5	230103_172429	5	0.204	y	v	0.20125686661449294
session_230103_5	230103_172444	6	0.16	y	v	0.1428274537264116
session_230103_5	230103_172455	7	0.177	y	v	0.16392696393599593
session_230103_5	230103_172507	8	0.186	y	v	0.1704191209235617
session_230103_5	230103_172518	9	0.205	n	v	0.1801573564049086
session_230103_5	230103_172526	10	0.183	y	v	0.18989559188624838
session_230103_5	230103_172556	11	0.211	n	v	0.18340343489868616
session_230103_5	230103_172604	12	0.241	n	v1	0.16230392468910537
session_230103_5	230103_172604	12	0.241	n	v2	0.25157108326811084
session_230103_5	230103_172609	13	0.218	n	v	0.20450294510827405
session_230103_5	230103_172618	14	0.145	y	v	0.16068088544221126
session_230103_5	230103_172633	15	0.301	n	v	0.2694245149839176
session_230103_5	230103_172644	16	0.719	n	v	0.7206294256196273
session_230103_5	230103_172652	17	0.285	n	v	0.2629323579963625
session_230103_5	230103_172710	18	0.204	y	v	0.2142411805896245
session_230103_5	230103_172723	19	0.215	n	v	0.22073333525212746
session_230104_0	230104_100815	0	0.934	n	v	1.0868857036485484
session_230104_0	230104_100824	1	1.271	y	v	1.3925723077997025
session_230104_0	230104_100838	2	1.325		v	1.4152157599590467
session_230104_0	230104_100849	2	0.847	n	v	0.9340424015729702
session_230104_0	230104_100857	3	1.214	y	v	1.358607129560685
session_230104_0	230104_100920	4	1.069	n	v	1.1208508818875629
session_230104_0	230104_100933	5	0.799	n	v	0.8944163602941195
session_230104_0	230104_100940	6	0.475	n	v	0.5094776735852591
session_230104_0	230104_100948	7	0.338	n	v	0.36795609758934944
session_230104_0	230104_100956	8	1.362	y	v	1.4208766229988825
session_230104_0	230104_101013	9	1.199	y	v	1.2397290057241221
session_230104_0	230104_101025	10	0.926	n	v	0.9510249906924741
session_230104_0	230104_101032	11	1.381	y	v	1.471824390357412
session_230104_0	230104_101052	12	0.182	n	v1	0.288704015031648
session_230104_0	230104_101052	12	0.182	n	v2	0.2603996998324689
session_230104_0	230104_101102	13	0.977	n	v	1.1321726079672345
session_230104_0	230104_101111	14	0.772	n	v	0.8604511820551011
session_230104_0	230104_101122	15	0.582	n	v	0.6736427017405049
session_230104_0	230104_101134	16	0.509
session_230104_0	230104_101155	16	1.021	n	v1	0.254738836792626
session_230104_0	230104_101155	16	1.021	n	v2	1.1265117449273987
session_230104_0	230104_101207	17	0.924	n	v1	0.2264345215934469
session_230104_0	230104_101207	17	0.924	n	v2	1.0189553471705182
session_230104_0	230104_101215	18	1.027	n	v	1.1604769220575122
session_230104_0	230104_101225	19	1.111	y	v	1.2001029632985052
session_230104_1	230104_103202	0	0.198	y	v	0.1797324015147992
session_230104_1	230104_103211	1	0.163	y	v	0.16274981239529085
session_230104_1	230104_103219	2	0.148	y	v	0.17407153847496293
session_230104_1	230104_103227	3	0.16	y	v	0.1783171857548398
session_230104_1	230104_103233	4	0.139	y	v	0.1599193808753725
session_230104_1	230104_103243	5	0.146	y	v	0.1570889493554546
session_230104_1	230104_103251	6	0.132	y	v	0.1471824390357419
session_230104_1	230104_103300	7	0.285		v	0.17973240151479786
session_230104_1	230104_103305	7	0.201	y	v	0.2080367167139805
session_230104_1	230104_103312	8	0.189	y	v	0.17831718575484068
session_230104_1	230104_103321	9	0.155	y	v	0.1655802439152083
session_230104_1	230104_103329	10	0.31	n	v	0.28587358351172654
session_230104_1	230104_103333	11	0.187	y	v	0.16416502815524936
session_230104_1	230104_103340	12	0.154	y	v	0.17831718575484246
session_230104_1	230104_103348	13	0.297	n	v	0.2136975797538163
session_230104_1	230104_103352	14	0.193	y	v	0.2052062851940626
session_230104_1	230104_103408	15	0.174	y	v	0.15567373359549563
session_230104_1	230104_103419	16	0.167	y	v	0.144352007515824
session_230104_1	230104_103431	17	0.278	n	v	0.24200189495299185
session_230104_1	230104_103438	18	0.19
session_230104_1	230104_103443	18	0.144	y	v	0.13869114447598463
session_230104_1	230104_103500	19	0.149	y	v	0.15708894866496337
session_230104_2	230104_141101	0	0.251
session_230104_2	230104_141107	0	0.507		v	0.26181491559242387
session_230104_2	230104_141115	0	0.207	n	v	0.21086714823389752
session_230104_2	230104_141120	1	0.21	n	v	0.19529977487434902
session_230104_2	230104_141132	2	0.26		v	0.16133459663533145
session_230104_2	230104_141144	2	0.186	y	v	0.1952997748743499
session_230104_2	230104_141155	3	0.568
session_230104_2	230104_141213	3	0.221	n	v	0.1952997748743499
session_230104_2	230104_141222	4	0.174	y	v1	0.1967149906343053
session_230104_2	230104_141222	4	0.174	y	v2	0.17690196999487995
session_230104_2	230104_141238	5	0.207
session_230104_2	230104_141244	5	0.256		v	0.15001287055565626
session_230104_2	230104_141253	5	0.331		v	0.19813020639426782
session_230104_2	230104_141302	5	0.452		v	0.20520628519405903
session_230104_2	230104_141309	5	0.155	y	v	0.21935844279365568
session_230104_2	230104_141319	6	0.448	n	v	0.2250193058334844
session_230104_2	230104_141325	7	0.149	y	v	0.14152157599590254
session_230104_2	230104_141344	8	0.337	n	v	0.2901192307916034
session_230104_2	230104_141351	9	0.526		v	0.1981302063942607
session_230104_2	230104_141404	9	0.196	y	v	0.18822369607455158
session_230104_2	230104_141414	10	0.428		v	0.21794322703369318
session_230104_2	230104_141420	10	0.249		v	0.20520628519405903
session_230104_2	230104_141437	10	0.135	y	v	0.11463247655668596
session_230104_2	230104_141448	11	0.201	y	v	0.19954542215422322
session_230104_2	230104_141458	12	0.175	y	v	0.22218887431355938
session_230104_2	230104_141508	13	0.178	y	v	0.17548675423491034
session_230104_2	230104_141523	14	0.147	y	v	0.14576722327576874
session_230104_2	230104_141535	15	0.24	n	v	0.21794322703368607
session_230104_2	230104_141541	16	0.211	n	v	0.22077365855361109
session_230104_2	230104_141544	17	0.205	n	v	0.18397804879467117
session_230104_2	230104_141549	18	0.207	n	v	0.21652801127373777
session_230104_2	230104_141553	19	0.238	n	v	0.27172142156459245
session_230104_3	230104_144039	0	0.746	n	v	0.7429882739784994
session_230104_3	230104_144047	1	1.074	n	v	1.137833471007073
session_230104_3	230104_144054	2	0.553	n	v1	0.2929496623115231
session_230104_3	230104_144054	2	0.553	n	v2	0.6198645028620628
session_230104_3	230104_144102	3	1.511	y	v	1.5836264353941711
session_230104_3	230104_144115	4	1.105	y	v	1.5156960789161324
session_230104_3	230104_144132	5	0.952	n	v	1.0359379362900185
session_230104_3	230104_144137	6	0.713	n	v	0.7939360413370231
session_230104_3	230104_144143	7	1.455	y	v	1.4774852533972407
session_230104_3	230104_144200	8	1.202	y	v	1.2397290057241186
session_230104_3	230104_144213	9	1.647	y	v	2.0803671671397908
session_230104_3	230104_144231	10	1.523	y	v	1.5454156098752705
session_230104_3	230104_144243	11	0.69	n	v1	0.2250193058334844
session_230104_3	230104_144243	11	0.69	n	v2	0.8618663978150565
session_230104_3	230104_144252	12	1.078	n	v	1.1250965291674362
session_230104_3	230104_144302	13	1.324	y	v	1.3458701877210473
session_230104_3	230104_144316	14	1.335	y	v1	0.21228236399385025
session_230104_3	230104_144316	14	1.335	y	v	1.3713440714003085
session_230104_3	230104_144327	15	1.35	y	v	1.4095548969192038
session_230104_3	230104_144338	16	1.118		v	1.1717986492460852
session_230104_3	230104_144351	16	1.213	y	v	1.214255122044861
session_230104_3	230104_144402	17	1.242	y	v	1.2711883283589884
session_230104_3	230104_144414	18	2.004	y	v	2.0591389307403887
session_230104_3	230104_144432	19	0.981	n	v	1.0359379309952175
session_230105_0	230105_102900	0	0.264	n	v	0.25473883679262843
session_230105_0	230105_102905	1	0.308		v	0.20096063791418484
session_230105_0	230105_102924	1	0.216	n	v	0.20379106943410363
session_230105_0	230105_102928	2	0.297	n	v	0.3170083302308271
session_230105_0	230105_102932	3	0.272		v	0.1783171857548398
session_230105_0	230105_102937	3	0.245	n	v	0.25473883679262954
session_230105_0	230105_102942	4	0.34		v	0.35097350846984376
session_230105_0	230105_103002	4	0.215	n	v	0.2349258161532024
session_230105_0	230105_103013	5	0.196	y	v	0.24624754223287582
session_230105_0	230105_103037	6	0.197	y	v	0.21794322703369318
session_230105_0	230105_103048	7	0.235	n	v	0.25756926831254745
session_230105_0	230105_103053	8	0.187	y	v	0.19246934335442845
session_230105_0	230105_103104	9	0.189	y	v	0.2377562476731221
session_230105_0	230105_103116	10	0.124	y	v	0.13303028143615236
session_230105_0	230105_103139	11	0.184	y	v	0.20096063791418572
session_230105_0	230105_103151	12	0.186	y	v	0.20096063791418572
session_230105_0	230105_103204	13	0.195	y	v	0.192469343354432
session_230105_0	230105_103217	14	0.53	n	v	0.512308105105177
session_230105_0	230105_103221	15	0.198	y	v	0.36795609758935655
session_230105_0	230105_103235	16	0.183	y	v	0.21228236399385736
session_230105_0	230105_103249	17	0.205	n	v	0.2292649531133648
session_230105_0	230105_103253	18	0.209	n	v	0.18680848031459618
session_230105_0	230105_103257	19	0.202	y	v	0.20379106920766787
session_230105_1	230105_105810	0	1.65	y	v	1.703919774990693
session_230105_1	230105_105829	1	1.465	y	v	1.7152415010703654
session_230105_1	230105_105853	2	1.48	y	v	1.5284330207557701
session_230105_1	230105_105911	3	1.488	y	v	1.5680590620346244
session_230105_1	230105_105939	4	1.489	y	v	1.5680590620346209
session_230105_1	230105_105953	5	1.209	y	v	1.4265374860387148
session_230105_1	230105_110004	6	0.862	n	v	0.9283815385331309
session_230105_1	230105_110017	7	0.858	n	v	0.9453641276526419
session_230105_1	230105_110025	8	1.445	y	v	1.5001287055565875
session_230105_1	230105_110050	9	1.181	y	v	1.211424690524943
session_230105_1	230105_110116	10	1.377	y	v	1.4548418012379045
session_230105_1	230105_110129	11	1.258	y	v	1.3529462665208527
session_230105_1	230105_110141	12	1.153	y	v	1.1944421014054427
session_230105_1	230105_110152	13	0.997	n	v	1.0415987993298543
session_230105_1	230105_110201	14	1.523	y	v	1.562398198994785
session_230105_1	230105_110216	15	1.543	y	v	1.6359894185126578
session_230105_1	230105_110229	16	1.269	y	v	1.3529462665208527
session_230105_1	230105_110242	17	1.879	y	v	1.9246934335443058
session_230105_1	230105_110257	18	2.06	y	v	2.1228236399385736
session_230105_1	230105_110310	19	1.491	y	v	1.5397547453949159
session_230105_2	230105_172329	0	0.648	n	v	0.6793035647803425
session_230105_2	230105_172339	1	1.029	n	v	1.1038682927680563
session_230105_2	230105_172349	2	1.489	y	v	1.5454156098752794
session_230105_2	230105_172412	3	0.909		v	0.9453641276526454
session_230105_2	230105_172419	3	1.197	y	v	1.2510507318037973
session_230105_2	230105_172434	4	1.864	y	v	1.9303542965841416
session_230105_2	230105_172453	5	1.024		v	1.4094137222725251
session_230105_2	230105_172505	5	1.157	y	v	1.2114246905249466
session_230105_2	230105_172555	6	1.727	y	v	1.8058153097077394
session_230105_2	230105_172615	7	1.566	y	v	1.6812763228313443
session_230105_2	230105_172638	8	0.828	n	v	0.8378077298957578
session_230105_2	230105_172650	9	1.678	y	v	1.726563227150038
session_230105_2	230105_172710	10	1.835	y	v	1.8794065292256121
session_230105_2	230105_172730	11	0.836	n	v	0.9227206754932951
session_230105_2	230105_172738	12	1.309	y	v	1.3472854034810098
session_230105_2	230105_172750	13	1.319	y	v	1.3642679926005101
session_230105_2	230105_172802	14	1.759	y	v	1.8341196249069185
session_230105_2	230105_172825	15	1.667	y	v	1.7095806380305305
session_230105_2	230105_172907	16	1.441	y	v	1.5057895685964269
session_230105_2	230105_172924	17	0.912		v	1.1208508818875629
session_230105_2	230105_172932	17	1.384	y	v	1.4548418012378903
session_230105_2	230105_172947	18	1.131	y	v	1.1944421014054427
session_230105_2	230105_173001	19	1.512	y	v	1.5510764705092157
session_230105_3	230105_174958	0	0.097
session_230105_3	230105_175004	0	0.162	y	v	0.18044000939477844
session_230105_3	230105_175016	1	0.304	n	v	0.3545115478697416
session_230105_3	230105_175021	2	0.202	y	v	0.2653529549923208
session_230105_3	230105_175031	3	1.25		v	0.2165280112737351
session_230105_3	230105_175043	3	0.236	n	v	0.2228964821935504
session_230105_3	230105_175049	4	0.178	y	v	0.24624754223287404
session_230105_3	230105_175113	5	0.244	n	v	0.26110730771244306
session_230105_3	230105_175120	6	0.178	y	v	0.19954542215422677
session_230105_3	230105_175130	7	0.207	n	v	0.25261601315268933
session_230105_3	230105_175135	8	0.233	n	v	0.26747577863226013
session_230105_3	230105_175140	9	0.105	y	v	0.13798353659600693
session_230105_3	230105_175157	10	0.17	y	v	0.18680848031459263
session_230105_3	230105_175209	11	0.138	y	v	0.13586071295606672
session_230105_3	230105_175222	12	0.142	y	v	0.13798353659600338
session_230105_3	230105_175235	13	0.196	y	v	0.2059138930740403
session_230105_3	230105_175248	14	0.182	y	v	0.1655802439152012
session_230105_3	230105_175259	15	0.15	y	v	0.15708894935544748
session_230105_3	230105_175311	16	0.235		v	0.21228236399385736
session_230105_3	230105_175319	16	0.207	n	v	0.1952997748743428
session_230105_3	230105_175324	17	0.198	y	v	0.1995454221542161
session_230105_3	230105_175335	18	0.199	y	v	0.1910541275944695
session_230105_3	230105_175343	19	0.205	n	v1	0.15921177201040138
session_230105_3	230105_175343	19	0.205	n	v2	0.19317695003928748
session_230106_0	230106_105249	0	0.198	y	v	0.2207736585536112
session_230106_0	230106_105302	1	0.567		v	0.17831718575484024
session_230106_0	230106_105308	1	0.565	n	v	0.5604254409437832
session_230106_0	230106_105311	2	0.752		v	0.25756926831254656
session_230106_0	230106_105316	2	0.216		v	0.20945193247393767
session_230106_0	230106_105330	2	0.261	n	v	0.2264345215934469
session_230106_0	230106_105336	3	0.269	n	v	0.24624754223287404
session_230106_0	230106_105341	4	0.425	n	v	0.4387168855873025
session_230106_0	230106_105348	5	0.258		v	0.23775624767311854
session_230106_0	230106_105354	5	0.268	n	v	0.28304315199180863
session_230106_0	230106_105358	6	0.255		v	0.16699545967516727
session_230106_0	230106_105410	6	0.446	n	v	0.21794322703369318
session_230106_0	230106_105414	7	0.274	n	v	0.23775624767311854
session_230106_0	230106_105418	8	0.282	n	v	0.271721425912137
session_230106_0	230106_105422	9	0.317		v	0.13019984991623446
session_230106_0	230106_105428	9	0.246	n	v	0.2603996998324618
session_230106_0	230106_105433	10	0.213	n	v	0.21794322703369318
session_230106_0	230106_105506	11	0.14	y	v	0.21511279551377172
session_230106_0	230106_105522	12	0.455	n	v	0.49249508446575163
session_230106_0	230106_105526	13	0.191	y	v	0.2547388367926331
session_230106_0	230106_105537	14	0.22	n	v	0.23492581615320063
session_230106_0	230106_105544	15	0.248	n	v	0.226434521593454
session_230106_0	230106_105550	16	0.228	n	v	0.2292649531133648
session_230106_0	230106_105556	17	0.257	n	v	0.226434521593454
session_230106_0	230106_105601	18	0.201	y	v	0.22077365855361109
session_230106_0	230106_105612	19	0.246	n	v	0.24058667919303645
session_230106_2	230106_111345	0	1.241		v	1.3049235545004165
session_230106_2	230106_111357	0	1.42	n	v	1.480211793164652
session_230106_2	230106_111406	1	1.746	y	v	1.7009451307418368
session_230106_2	230106_111421	2	1.331	n	v	1.3665990458822765
session_230106_2	230106_111432	3	2.408		v	2.11644317794595
session_230106_2	230106_111452	3	1.721	y	v	1.7626206221236984
session_230106_2	230106_111511	4	1.116	n	v	1.1848186502304792
session_230106_2	230106_111519	5	1.636	y	v	1.6555000318288862
session_230106_2	230106_111535	6	0.996		v	0.8699490363336082
session_230106_2	230106_111551	6	1.475	y	v	1.5418872845465117
session_230106_2	230106_111614	7	1.717	y	v	1.752882386642355
session_230106_2	230106_111631	8	2.117	y	v	2.1391657274024283
session_230106_2	230106_111643	9	1.082	n	v	1.1101588448734887
session_230106_2	230106_111653	10	1.643	y	v	1.6782225812853682
session_230106_2	230106_111709	11	1.217		v	1.8600029769371602
session_230106_2	230106_111720	11	1.743	y	v	1.7463902296547928
session_230106_2	230106_111733	12	1.892	y	v	1.954139253256841
session_230106_2	230106_111747	13	1.723	y	v1	0.18827255263936138
session_230106_2	230106_111747	13	1.723	y	v2	1.7626206221237055
session_230106_2	230106_111757	14	1.674	y	v	1.6847147382729446
session_230106_2	230106_111812	15	1.138	n	v	1.2432480631185712
session_230106_2	230106_111822	16	1.919	y	v	1.9476470962692929
session_230106_2	230106_111833	17	1.484	y	v	1.571101990990556
session_230106_2	230106_111845	18	1.678	y	v1	0.32460784937822496
session_230106_2	230106_111845	18	1.678	y	v2	1.7788510145926182
session_230106_2	230106_111857	19	1.516	y	v	1.5094264909278081
session_230107_0	230107_113137	0	1.55	y	v1	0.3051313784155205
session_230107_0	230107_113137	0	1.55	y	v2	1.6165470899035013
session_230107_0	230107_113206	1	1.267	n	v	1.2789549265501607
session_230107_0	230107_113216	2	1.845	y	v	1.8859716048874198
session_230107_0	230107_113235	3	1.147	n	v	1.1620961007740007
session_230107_0	230107_113246	4	1.951	y	v	2.0287990586138314
session_230107_0	230107_113302	5	1.595	y	v	1.603562775928367
session_230107_0	230107_113321	6	2.079	y	v	2.1034588639708147
session_230107_0	230107_113340	7	1.038	n	v	1.9508931747630633
session_230107_0	230107_113352	8	1.768	y	v	1.7983274855553049
session_230107_0	230107_113406	9	1.477	y	v	1.5094264996086935
session_230107_0	230107_113421	10	1.711	y	v	1.7561284651361362
session_230107_0	230107_113440	11	2.402	y	v	2.518956911174932
session_230107_0	230107_113455	12	1.698	y	v	1.8080657210366482
session_230107_0	230107_113511	13	2.167	y	v1	0.13958137523263048
session_230107_0	230107_113511	13	2.167	y	v2	2.2235637682407585
session_230107_0	230107_113526	14	2.027		v	1.762620622123677
session_230107_0	230107_113547	14	1.935	y	v	1.7723588576050417
session_230107_0	230107_113602	15	1.659	y	v	1.7269137586920777
session_230107_0	230107_113617	16	2.321	y	v	2.418328477867675
session_230107_0	230107_113635	17	1.139	n	v	1.2075411996869434
session_230107_0	230107_113652	18	1.853	y	v	1.8924637618749642
session_230107_0	230107_113707	19	1.216	n	v	1.256232373701863
session_230107_2	230107_115550	0	0.2	y	v	0.19529977487434846
session_230107_2	230107_115606	1	0.362		v	0.18963891183451187
session_230107_2	230107_115611	1	0.214	n	v	0.21228236399385736
session_230107_2	230107_115623	2	0.17	y	v	0.19529977487434813
session_230107_2	230107_115638	3	0.337	n	v	0.3481430769499241
session_230107_2	230107_115732	4	0.21		v	0.20945193247393767
session_230107_2	230107_115747	4	0.273	n	v	0.26323013135238327
session_230107_2	230107_115754	5	0.205	n	v	0.19813020639426604
session_230107_2	230107_115809	6	0.223	n	v	0.24058667919304
session_230107_2	230107_115819	7	0.817	n	v	0.8236555722961647
session_230107_2	230107_115828	8	0.216	n	v	0.20379106943410363
session_230107_2	230107_115837	9	0.23		v	0.25473883679262954
session_230107_2	230107_115845	9	0.191	y	v	0.11038682927680554
session_230107_2	230107_115859	10	0.914	n	v	0.8887554972542802
session_230107_2	230107_115908	11	1.767		v	0.16982589119508518
session_230107_2	230107_115925	11	0.322		v	0.1952997748743499
session_230107_2	230107_115933	11	1.454	n	v	1.4944678425167481
session_230107_2	230107_115945	12	0.988	n	v	0.9680075798119887
session_230107_2	230107_115952	13	0.592	n	v	0.5717471670234531
session_230107_2	230107_120000	14	0.265		v	0.19813020639426782
session_230107_2	230107_120009	14	1.058		v	0.21511279551377527
session_230107_2	230107_120015	14	0.372		v	0.21511279551377527
session_230107_2	230107_120021	14	0.148	y	v	0.21228236399385736
session_230107_2	230107_120030	15	0.417		v	0.2603996998324618
session_230107_2	230107_120034	15	0.2	y	v	0.18397804879467827
session_230107_2	230107_120043	16	0.333	n	v	0.20945193247393945
session_230107_2	230107_120048	17	0.398		v	0.2292649531133648
session_230107_2	230107_120054	17	1.025		v	0.13586071295606672
session_230107_2	230107_120058	17	0.535		v	0.15284330207558128
session_230107_2	230107_120111	17	1.001		v	0.30285617263123754
session_230107_2	230107_120115	17	0.241	n	v	0.23775624767311854
session_230107_2	230107_120135	18	1.046		v	0.33965178239017746
session_230107_2	230107_120138	18	0.196	y	v	0.16699545967517793
session_230107_2	230107_120152	19	1.833		v	0.24624754223286516
session_230107_2	230107_120200	19	0.22	n	v	0.20945193217932
session_230109_0	230109_111526	0	0.251		v	0.1047259662369695
session_230109_0	230109_111532	0	0.228	n	v	0.22643452159344735
session_230109_0	230109_111546	1	0.166	y	v	0.19246934335443022
session_230109_0	230109_111602	2	0.62		v	0.2802127204718907
session_230109_0	230109_111607	2	1.217		v	0.20945193247393856
session_230109_0	230109_111617	2	0.328		v	0.2292649531133666
session_230109_0	230109_111630	2	0.581		v	0.1783171857548389
session_230109_0	230109_111719	2	0.106
session_230109_0	230109_111734	2	0.131	y	v	0.1896389118345141
session_230109_0	230109_111750	3	0.547	n	v	0.5774080300632889
session_230109_0	230109_111757	4	0.188	y	v	0.18397804879467827
session_230109_0	230109_111812	5	0.139	y	v	0.21511279551377527
session_230109_0	230109_111828	6	3.017		v	0.21511279551377527
session_230109_0	230109_111833	6	0.249	n	v	0.2264345215934469
session_230109_0	230109_111841	7	0.266	n	v	0.21794322703369318
session_230109_0	230109_111851	8	2.017		v	0.288704015031648
session_230109_0	230109_111909	8	2.993		v	0.18114761727476036
session_230109_0	230109_111921	8	0.19	y	v	0.24624754223287937
session_230109_0	230109_111935	9	0.207	n	v1	0.130199849916238
session_230109_0	230109_111935	9	0.207	n	v2	0.20945193247393945
session_230109_0	230109_111943	10	0.901	n	v	0.8038425516567429
session_230109_0	230109_111952	11	2.317		v	0.226434521593454
session_230109_0	230109_111958	11	2.0		v	0.23492581615320063
session_230109_0	230109_112004	11	1.587		v	0.20662150095402154
session_230109_0	230109_112017	11	1.257		v	0.2603996998324618
session_230109_0	230109_112023	11	0.233	n	v	0.22077365855361109
session_230109_0	230109_112030	12	0.221	n	v	0.20379106943410363
session_230109_0	230109_112046	13	0.748	n	v	0.7981816886168929
session_230109_0	230109_112107	14	0.774	n	v	0.5292906942246844
session_230109_0	230109_112113	15	0.413		v	0.2887040150316551
session_230109_0	230109_112121	15	1.432		v	0.22667992375957624
session_230109_0	230109_112129	15	0.737
session_230109_0	230109_112135	15	0.212	n	v	0.22077365855361109
session_230109_0	230109_112144	16	0.17	y	v	0.19813020639426782
session_230109_0	230109_112157	17	0.224	n	v	0.20662150095401444
session_230109_0	230109_112204	18	0.506		v	0.195299774874357
session_230109_0	230109_112217	18	2.6		v	0.5009863790255054
session_230109_0	230109_112221	18	0.228	n	v	0.15001287055567047
session_230109_0	230109_112229	19	0.315		v	0.22077365855361109
session_230109_0	230109_112236	19	0.668		v	0.18397804879467117
session_230109_0	230109_112241	19	1.499		v	0.21228236399386446
session_230109_0	230109_112245	19	0.382		v	0.21794322703370028
session_230109_0	230109_112254	19	0.275	n	v	0.24058667666955103
session_230109_2	230109_113910	0	1.754	y	v	1.6360235608661955
session_230109_2	230109_113925	1	1.75	y	v	1.9281706253065867
session_230109_2	230109_113937	2	2.43	y	v	2.483250047743331
session_230109_2	230109_113953	3	2.24	y	v	2.288485338116404
session_230109_2	230109_114014	4	1.648	y	v?	1.8113117995304293
session_230109_2	230109_114026	5	2.072	y	v	2.1878569048091556
session_230109_2	230109_114041	6	1.937	y	v	1.9736157242195347
session_230109_2	230109_114100	7	1.685	y	v	1.7723588576050489
session_230109_2	230109_114127	8	2.137	y	v	2.2268098467345467
session_230109_2	230109_114140	9	2.248	y	v	2.311207887572877
session_230109_2	230109_114202	10	1.988	y	v	2.061259843551653
session_230109_2	230109_114215	11	2.057	y	v	2.2008412187842836
session_230109_2	230109_114226	12	1.753		v	2.1196892564397345
session_230109_2	230109_114244	12	1.807	y	v	1.8664951339247224
session_230109_2	230109_114257	13	2.083	y	v	2.0904745499956903
session_230109_2	230109_114311	14	2.443	y	v	2.518956911174925
session_230109_2	230109_114331	15	2.079	y	v	2.1229353349335156
session_230109_2	230109_114347	16	1.56	y	v	1.6425157178537546
session_230109_2	230109_114402	17	1.12	n	v	1.1523578652926574
session_230109_2	230109_114411	18	2.795	y	v	2.791627504652638
session_230109_2	230109_114423	19	1.951	y	v	2.009322587651141
session_230109_3	230109_142203	0	0.186	y	v	0.23209538463328339
session_230109_3	230109_142213	1	0.18	y	v	0.22077365855361109
session_230109_3	230109_142223	2	0.398		v	0.20945193247393945
session_230109_3	230109_142229	2	0.205	n	v	0.2264345215934469
session_230109_3	230109_142240	3	0.224	n	v	0.2575692683125457
session_230109_3	230109_142249	4	0.181	y	v	0.18397804879467472
session_230109_3	230109_142258	5	0.175	y	v	0.20096063791418217
session_230109_3	230109_142306	6	0.213	n	v	0.206621500954018
session_230109_3	230109_142319	7	0.154	y	v	0.16133459663533145
session_230109_3	230109_142337	8	0.721		v	0.3651256660694351
session_230109_3	230109_142351	8	0.189	y	v	0.19246934335442845
session_230109_3	230109_142359	9	0.207	n	v	0.20945193247393945
session_230109_3	230109_142409	10	0.178	y	v	0.24624754223287582
session_230109_3	230109_142438	11	0.157		v	0.16416502815524936
session_230109_3	230109_142449	11	0.216	n	v	0.24341711071296146
session_230109_3	230109_142458	12	0.182	y	v	0.1952997748743499
session_230109_3	230109_142508	13	0.967		v	0.1952997748743499
session_230109_3	230109_142521	13	1.227		v	0.3283300563104987
session_230109_3	230109_142529	13	1.152		v	0.14718243903573835
session_230109_3	230109_142535	13	0.16	y	v	0.192469343354432
session_230109_3	230109_142550	14	0.253	n	v	0.24624754223287937
session_230109_3	230109_142600	15	0.307	n	v	0.21228236399385736
session_230109_3	230109_142612	16	1.517		v	0.21794322703369318
session_230109_3	230109_142622	16	1.2		v	0.18397804879467827
session_230109_3	230109_142636	16	0.626		v	0.47837146060948754
session_230109_3	230109_142643	16	0.181	y	v	0.20945193247393945
session_230109_3	230109_142659	17	0.207	n	v	0.1896389118345141
session_230109_3	230109_142711	18	0.457		v1	0.17548675423491744
session_230109_3	230109_142711	18	0.457		v2	0.2660605628722976
session_230109_3	230109_142718	18	1.368		v	0.27172142591213344
session_230109_3	230109_142729	18	0.11	y	v	0.08491294559753726
session_230109_3	230109_142743	19	0.23	n	v	0.24907797375279017
session_230109_5	230109_143900	0	1.484	y	v	1.5029343426211268
session_230109_5	230109_143911	1	2.182	y	v	2.2560245531785803
session_230109_5	230109_143931	2	2.145	y	v	2.10345886397082
session_230109_5	230109_143943	3	1.891	y	v	1.9346627822941507
session_230109_5	230109_143957	4	1.454	y	v	1.704191209235617
session_230109_5	230109_144010	5	1.503	y	v	1.5646098340029866
session_230109_5	230109_144026	6	1.399		v	1.639269639359977
session_230109_5	230109_144043	6	1.792	y	v	1.817803956517988
session_230109_5	230109_144100	7	2.192	y	v	2.3728833789547465
session_230109_5	230109_144115	8	1.798		v	1.9866000381946733
session_230109_5	230109_144127	8	2.02	y	v	2.083982393008128
session_230109_5	230109_144158	9	1.499	y	v	1.5321490490651684
session_230109_5	230109_144219	10	1.553	y	v	1.6133010114097246
session_230109_5	230109_144231	11	1.773	y	v	1.7885892500739544
session_230109_5	230109_144246	12	2.483	y	v	2.5254490681625015
session_230109_5	230109_144301	13	1.689	y	v	1.8502647414558169
session_230109_5	230109_144314	14	1.733	y	v	1.8729872909122918
session_230109_5	230109_144332	15	1.775	y	v	1.8080657210366553
session_230109_5	230109_144347	16	1.314	n	v	1.376337281363618
session_230109_5	230109_144404	17	1.883		v	2.077490236020566
session_230109_5	230109_144421	17	1.817	y	v	1.8697412124185178
session_230109_5	230109_144434	18	1.919	y	v	1.9801078812071182
session_230109_5	230109_144456	19	1.506		v	1.6782225812853682
session_230109_5	230109_144510	19	2.082	y	v	2.1975951402905025
session_230109_7	230109_170341	0	1.517	n	v	1.5850416511541328
session_230109_7	230109_170355	1	1.631		v	2.008191163381886
session_230109_7	230109_170405	1	2.296	y	v	2.377562476731198
session_230109_7	230109_170423	2	1.858	n	v	1.9473368857036473
session_230109_7	230109_170434	3	1.431	n	v	1.5114504316362591
session_230109_7	230109_170446	4	1.948	y	v	1.9813020639426604
session_230109_7	230109_170509	5	1.915	y	v	1.9756412009028281
session_230109_7	230109_170524	6	2.105	y	v	2.207736585536111
session_230109_7	230109_170541	7	1.703	n	v	1.7718501314687316
session_230109_7	230109_170551	8	1.593	n	v	1.6416502815525007
session_230109_7	230109_170604	9	1.511	n	v	1.7095806380305305
session_230109_7	230109_170625	10	1.708	n	v	1.7944935836280749
session_230109_7	230109_170637	11	1.902	n	v	1.9756412009028281
session_230109_7	230109_170649	12	1.631	n	v	1.7039197749906947
session_230109_7	230109_170703	13	2.719	y	v	2.7908054786392498
session_230109_7	230109_170724	14	1.863	n	v	1.8963891183451267
session_230109_7	230109_170737	15	1.531	n	v	1.6473111445923223
session_230109_7	230109_170751	16	2.062	y	v	2.1171627768987378
session_230109_7	230109_170809	17	1.589	n	v	1.6303285554728149
session_230109_7	230109_170838	18	2.099	y	v	2.2133974485759467
session_230109_7	230109_170900	19	1.766	n	v	1.8058152999081898
session_230109_9	230109_172636	0	0.125	y	v	0.1167553001966215
session_230109_9	230109_172644	1	0.137	y	v	0.17194871483502405
session_230109_9	230109_172651	2	0.228	n	v	0.2292649531133657
session_230109_9	230109_172659	3	0.148	y	v	0.1294922420362532
session_230109_9	230109_172708	4	0.223	n	v	0.20591389307404206
session_230109_9	230109_172714	5	0.2	y	v	0.18893130395453284
session_230109_9	230109_172722	6	0.177	y	v	0.19954542215422677
session_230109_9	230109_172730	7	0.176	y	v	0.17831718575484246
session_230109_9	230109_172748	8	0.258	n	v	0.25261601315268933
session_230109_9	230109_172759	9	0.221	n	v	0.20379106943410008
session_230109_9	230109_172806	10	0.223		v	0.11675530019662261
session_230109_9	230109_172814	10	0.21		v	0.22714212947342816
session_230109_9	230109_172821	10	0.183	y	v	0.22501930583348795
session_230109_9	230109_172833	11	0.202	y	v	0.2101595403539207
session_230109_9	230109_172843	12	0.174	y	v	0.18256283303471577
session_230109_9	230109_172857	13	0.289	n	v	0.28658119139171134
session_230109_9	230109_172907	14	0.145	y	v	0.17407153847496204
session_230109_9	230109_172925	15	0.138	y	v	0.1316150656761934
session_230109_9	230109_172938	16	0.171	y	v	0.16345742027527166
session_230109_9	230109_172946	17	0.195	y	v	0.1910541275944695
session_230109_9	230109_172956	18	0.17	y	v	0.1613345966353279
session_230109_9	230109_173006	19	0.181	y	v	0.17194871398216094
session_230110_10	230110_174724	0	0.52	n	v	0.5491037148641101
session_230110_10	230110_174736	1	2.287	y	v	2.3457797600721353
session_230110_10	230110_174751	2	2.431	y	v	2.485274071062584
session_230110_10	230110_174806	3	2.821	y	v	2.900309900027308
session_230110_10	230110_174842	4	2.327	y	v	2.633501152835695
session_230110_10	230110_174900	5	2.594	y	v	2.65820566646455
session_230110_10	230110_174924	6	1.044	n	v	0.9863144699052881
session_230110_10	230110_174958	7	2.453	y	v	2.5346830983202864
session_230110_10	230110_175011	8	2.466	y	v	2.5396240010460644
session_230110_10	230110_175026	9	0.432	n	v1	0.44795883214193566
session_230110_10	230110_175026	9	0.432	n	v2	1.2789549265501634
session_230110_10	230110_175035	10	2.416	y	v	2.460569557433736
session_230110_10	230110_175052	11	3.306	y	v	3.369695658975509
session_230110_10	230110_175117	12	2.095	y	v	2.099883658452484
session_230110_10	230110_175132	13	1.877	n	v	3.122650522686982
session_230110_10	230110_175150	14	2.673	y	v	2.712555596448027
session_230110_10	230110_175204	15	2.443	y	v	2.470451362885285
session_230110_10	230110_175218	16	3.16	y	v	3.211586771750845
session_230110_10	230110_175248	17	2.382	y	v	2.440805946530645
session_230110_10	230110_175309	18	2.945	y	v	2.979364343639631
session_230110_10	230110_175322	19	2.558	y	v	2.589033026449826
session_230110_1	230110_102832	0	1.165
session_230110_1	230110_102843	0	0.134	y	v	0.1118020450367645
session_230110_1	230110_102852	1	0.143	y	v	0.1330302814361506
session_230110_1	230110_102903	2	0.216	n	v	0.20945193247393945
session_230110_1	230110_102910	3	0.17	y	v	0.2108671482338984
session_230110_1	230110_102924	4	0.161	y	v	0.18822369607455158
session_230110_1	230110_102933	5	0.189	y	v	0.21652801127373422
session_230110_1	230110_102944	6	0.144	y	v	0.12453898687639686
session_230110_1	230110_102956	7	0.161	y	v	0.17124110695504413
session_230110_1	230110_103014	8	0.111	y	v	0.10614118199692868
session_230110_1	230110_103026	9	0.155	y	v	0.1118020450367645
session_230110_1	230110_103039	10	0.154	y	v	0.1910541275944695
session_230110_1	230110_103050	11	0.269		v	0.1641650281552458
session_230110_1	230110_103056	11	0.192	y	v	0.20379106943410008
session_230110_1	230110_103116	12	0.19	y	v	0.17265632271500309
session_230110_1	230110_103143	13	0.451	n	v	0.4507548008948383
session_230110_1	230110_103152	14	0.097		v	0.10189553471705182
session_230110_1	230110_103204	14	0.16	y	v	0.20096063791417862
session_230110_1	230110_103213	15	0.319		v	0.17973240151479075
session_230110_1	230110_103225	15	0.79
session_230110_1	230110_103231	15	0.126	y	v	0.11640149625662843
session_230110_1	230110_103239	16	0.217	n	v	0.23634103191315603
session_230110_1	230110_103249	17	0.174	y	v	0.0827901219576006
session_230110_1	230110_103257	18	0.193	y	v	0.1910541275944695
session_230110_1	230110_103308	19	0.211	n	v	0.18963891183450698
session_230110_3	230110_104501	0	2.055	y	v	2.1001801877792254
session_230110_3	230110_104520	1	1.399	n	v	1.4548418012379
session_230110_3	230110_104531	2	1.248	n	v	1.33596367740134
session_230110_3	230110_104544	3	1.865	n	v	1.9190325705044664
session_230110_3	230110_104559	4	2.262	y	v	2.32661470937267
session_230110_3	230110_104628	5	1.869	n	v	2.0605541465003725
session_230110_3	230110_104640	6	2.3	y	v	2.377562476731196
session_230110_3	230110_104703	7	2.375	y	v	2.434171107129565
session_230110_3	230110_104732	8	2.155	y	v	2.1907539964166105
session_230110_3	230110_104752	9	1.352	n	v	1.437859212118397
session_230110_3	230110_104806	10	2.327	y	v	2.377562476731214
session_230110_3	230110_104822	11	1.9	n	v	2.043571557380872
session_230110_3	230110_104847	12	1.673	n	v	1.7209023641102021
session_230110_3	230110_104901	13	1.003	n	v	1.1151900188477342
session_230110_3	230110_104934	14	1.305	n	v	1.3982331708395463
session_230110_3	230110_104953	15	1.927	y	v	1.981302063942664
session_230110_3	230110_105006	16	1.958	y	v	2.0265889682613505
session_230110_3	230110_105025	17	2.307	y	v	2.3492581615320205
session_230110_3	230110_105042	18	1.87	n	v	1.9020499813849625
session_230110_3	230110_105100	19	2.298	y	v	2.3945450600798495
session_230110_4	230110_145607	0	1.556	n	v	1.6133459663533138
session_230110_4	230110_145619	1	1.914	y	v	1.9813020639426657
session_230110_4	230110_145632	2	1.938	y	v	1.9869629269825015
session_230110_4	230110_145649	3	2.397	y	v	2.462475422328742
session_230110_4	230110_145707	4	1.702	n	v	1.7435458162695454
session_230110_4	230110_145730	5	2.268	y	v	2.309632120253166
session_230110_4	230110_145751	6	2.011	y	v	2.0548932834605367
session_230110_4	230110_145809	7	2.191	y	v	2.2473626268149687
session_230110_4	230110_145823	8	1.794	n	v	1.8284587618670898
session_230110_4	230110_145838	9	2.756	y	v	2.80778806775875
session_230110_4	230110_145857	10	1.963	y	v	2.0209281052215218
session_230110_4	230110_145928	11	1.75	n	v	1.8171370357874181
session_230110_4	230110_145940	12	2.283	y	v	2.230380037695454
session_230110_4	230110_145955	13	2.177	y	v	2.2473626268149616
session_230110_4	230110_150012	14	2.391	y	v	2.4454928332092223
session_230110_4	230110_150028	15	1.48	n	v	1.6133459663533074
session_230110_4	230110_150100	16	1.798	n	v	1.8850673922654408
session_230110_4	230110_150114	17	2.309	y	v	2.292649531133648
session_230110_4	230110_150128	18	1.982	y	v	1.9077108444247983
session_230110_4	230110_150158	19	1.322	n	v	1.3699288483158085
session_230110_6	230110_152225	0	0.601
session_230110_6	230110_152253	0	0.128	y	v	0.14718243903574102
session_230110_6	230110_152301	1	0.165	y	v	0.12878463415627284
session_230110_6	230110_152312	2	0.342
session_230110_6	230110_152317	2	0.174	y	v	0.17124110695504413
session_230110_6	230110_152327	3	0.155	y	v	0.12878463415627373
session_230110_6	230110_152336	4	0.147
session_230110_6	230110_152342	4	0.148	y	v	0.1471824390357419
session_230110_6	230110_152350	5	0.119	y	v	0.12170855535647718
session_230110_6	230110_152359	6	0.158	y	v	0.14010636023594714
session_230110_6	230110_152407	7	0.202	y	v1	0.17831718575484246
session_230110_6	230110_152407	7	0.202	y	v2	0.16982589119508873
session_230110_6	230110_152417	8	0.207	n	v	0.1797324015148014
session_230110_6	230110_152424	9	0.284	n	v	0.22926495311336836
session_230110_6	230110_152429	10	0.341	n	v	0.21652801127373422
session_230110_6	230110_152436	11	0.1	y	v	0.08915859287742123
session_230110_6	230110_152447	12	0.137	y	v	0.16982589119508518
session_230110_6	230110_152457	13	0.159	y	v	0.1259542026363576
session_230110_6	230110_152505	14	0.142	y	v	0.11993953565653115
session_230110_6	230110_152514	15	1.737		v	0.11887812383656637
session_230110_6	230110_152520	15	0.192	y	v	0.20662150095402154
session_230110_6	230110_152528	16	0.177	y	v	0.16841067543512622
session_230110_6	230110_152536	17	0.203	y	v	0.0976498874371714
session_230110_6	230110_152543	18	0.086	n	v	0.11887812383655927
session_230110_6	230110_152553	19	0.161	y	v	0.17124110695504413
session_230110_7	230110_171613	0	0.715		v	0.10482031395430014
session_230110_7	230110_171622	0	0.132	y	v	0.13150184841539492
session_230110_7	230110_171642	1	0.242	n	v	0.22869886680938212
session_230110_7	230110_171703	2	0.489		v	0.15627755898641027
session_230110_8	230110_172355	0	1.981	y	v	2.083197598659717
session_230110_8	230110_172410	1	1.918	y	v	1.998284653062174
session_230110_8	230110_172425	2	1.894	n	v	1.981302063942664
session_230110_8	230110_172438	3	2.306	y	v	2.400205928890541
session_230110_8	230110_172454	4	1.722	n	v	1.7775109945085603
session_230110_8	230110_172509	5	2.317	y	v	2.3945450658507035
session_230110_8	230110_172547	6	2.276	y	v	2.3492581615320134
session_230110_8	230110_172606	7	1.622	n	v	1.6699545967516727
session_230110_8	230110_172621	8	2.721	y	v	2.7568403004002278
session_230110_8	230110_172644	9	1.596	n	v	1.7095806380305305
session_230110_8	230110_172659	10	1.588	n	v	1.7661892684288958
session_230110_8	230110_172716	11	2.337	y	v	2.524744915766938
session_230110_8	230110_172748	12	2.183	y	v	2.2869886680938123
session_230110_8	230110_172805	13	2.371	y	v	2.4681362853685727
session_230110_8	230110_172821	14	1.767	n	v	1.8114761727475894
session_230110_8	230110_172835	15	2.642	y	v	2.677588217842512
session_230110_8	230110_172856	16	2.002	y	v	2.111501913858902
session_230110_8	230110_172917	17	2.131	y	v	2.337936435452349
session_230110_8	230110_172941	18	2.602	y	v	2.6889099439221837
session_230110_8	230110_173005	19	1.991	y	v	2.0435715554190352
session_230111_0	230111_173519	0	2.54	y	v	2.5756926831254656
session_230111_0	230111_173533	1	3.02	y	v	3.11137317258507
session_230111_0	230111_173549	2	2.335	y	v	2.4341711071295613
session_230111_0	230111_173600	3	3.45	y	v	3.4984133586187625
session_230111_0	230111_173621	4	2.401	y	v	2.5134231896872627
session_230111_0	230111_173632	5	1.47	n	v	1.5114504316362591
session_230111_0	230111_173655	6	1.931	y	v	1.9699803378629923
session_230111_0	230111_173725	7	1.733	n	v	1.8227978988272469
session_230111_0	230111_173739	8	2.679	y	v	2.717214259121363
session_230111_0	230111_173755	9	2.449	y	v	2.513423189687259
session_230111_0	230111_173811	10	2.74	y	v	2.807788067758736
session_230111_0	230111_173829	11	2.277	y	v	2.3096321202531627
session_230111_0	230111_173909	12	2.099	y	v	2.1567888181775814
session_230111_0	230111_173932	13	0.768	n	v	0.8038425516567287
session_230111_0	230111_173946	14	2.181	y	v	2.230380037695454
session_230111_0	230111_174002	15	3.242	y	v	3.2889614261447946
session_230111_0	230111_174016	16	2.945	y	v	3.4927524955789124
session_230111_0	230111_174033	17	3.113	y	v	3.2040484805472573
session_230111_0	230111_174049	18	2.522	y	v	2.5643709570457816
session_230111_0	230111_174101	19	3.398	y	v	3.453126447808188
session_230111_2	230111_175620	0	0.28	n	v	0.3028561726312362
session_230111_2	230111_175627	1	0.242	n	v	0.24624754223287493
session_230111_2	230111_175634	2	0.239	n	v	0.25756926831254656
session_230111_2	230111_175644	3	0.177		v	0.16982589119508695
session_230111_2	230111_175654	3	0.168	n	v	0.21228236399385736
session_230111_2	230111_175701	4	0.138	y	v	0.15284330207557772
session_230111_2	230111_175714	5	0.161	y	v	0.14859765479570086
session_230111_2	230111_175727	6	0.214	n	v	0.192469343354432
session_230111_2	230111_175733	7	0.184	n	v	0.17124110695504768
session_230111_2	230111_175741	8	0.129	y	v	0.17124110695504413
session_230111_2	230111_175753	9	0.19	n	v	0.17265632271500664
session_230111_2	230111_175758	10	0.179	n	v	0.16416502815524936
session_230111_2	230111_175803	11	0.141	y	v	0.14859765479570086
session_230111_2	230111_175818	12	0.346	n	v	0.15425851783553668
session_230111_2	230111_175824	13	0.172	n	v	0.1655802439152083
session_230111_2	230111_175829	14	0.228	n	v	0.21794322703369318
session_230111_2	230111_175834	15	0.103	y	v	0.09906510319713391
session_230111_2	230111_175847	16	0.163	n	v	0.13727592871602923
session_230111_2	230111_175854	17	0.156	y	v	0.14859765479570086
session_230111_2	230111_175907	18	0.244	n	v	0.2504931895127527
session_230111_2	230111_175913	19	0.161	y	v	0.14435200660608416
session_230116_0	230116_085124	0	3.34	y	v	3.3965178239017138
session_230116_0	230116_085152	1	3.336	y	v	3.4899220640590105
session_230116_0	230116_085219	2	3.012	y	v	3.124796397989577
session_230116_0	230116_085236	3	3.21	y	v	3.3285874674236773
session_230116_0	230116_085305	4	1.962	n	v	2.0676302253001637
session_230116_0	230116_085324	5	3.205	y	v	3.3583069983828153
session_230116_0	230116_085357	6	3.198	y	v	3.332833114703554
session_230116_0	230116_085425	7	3.691	y	v	3.770134784530896
session_230116_0	230116_085454	8	2.827	y	v	2.9464792122347276
session_230116_0	230116_085512	9	2.949	y	v	3.124796397989563
session_230116_0	230116_085528	10	3.485	y	v	3.3540613511029136
session_230116_0	230116_085547	11	4.335	y	v	4.385753640113066
session_230116_0	230116_085630	12	2.595	y	v	2.6577751972030796
session_230116_0	230116_085657	13	2.875	y	v	2.976198743193862
session_230116_0	230116_085713	14	3.951	y	v	4.007891032204
session_230116_0	230116_085734	15	3.257	y	v	3.3965178239017035
session_230116_0	230116_085753	16	5.031	y	v	5.077794146733041
session_230116_0	230116_085825	17	3.84	y	v	3.969680206685098
session_230116_0	230116_085840	18	4.322	y	v	4.364525403713714
session_230116_0	230116_085859	19	3.456	y	v	3.5663436747838944
session_230116_2	230116_091841	0	3.186	y	v	3.277639700065152
session_230116_2	230116_091856	1	2.223	n	v	2.298310394173493
session_230116_2	230116_091913	2	3.189	y	v	3.1814050283879425
session_230116_2	230116_091929	3	3.31	y	v	3.3738743717423745
session_230116_2	230116_091947	4	2.989	y	v	3.0738486306310513
session_230116_2	230116_092007	5	4.413	y	v	4.500386116669766
session_230116_2	230116_092029	6	3.765	y	v	3.990908443084507
session_230116_2	230116_092044	7	3.462	y	v	3.583326304216307
session_230116_2	230116_092107	8	2.108	n	v	3.5550219890171277
session_230116_2	230116_092125	9	3.895	y	v	3.7871173736504176
session_230116_2	230116_092146	10	3.467	y	v	3.5663437150968065
session_230116_2	230116_092204	11	3.73	y	v	3.8946737714073123
session_230116_2	230116_092225	12	2.634	y	v	2.745518574320556
session_230116_2	230116_092244	13	1.776	n	v	1.8341196249069327
session_230116_2	230116_092306	14	1.835	n	v	1.8454413509866043
session_230116_2	230116_092337	15	2.512	y	v	3.1814050283879567
session_230116_2	230116_092353	16	3.223	y	v	3.328587467423688
session_230116_2	230116_092412	17	3.224	y	v	3.356891782622867
session_230116_2	230116_092434	18	3.514	y	v	3.5720045781366423
session_230116_2	230116_092502	19	2.451	y	v	2.6209795735005628
session_230116_3	230116_133907	0	1.96	n	v	3.5720045781366347
session_230116_3	230116_133928	1	3.041	n	v	3.1531007131887545
session_230116_3	230116_133944	2	2.753		v	3.4757699064594174
session_230116_3	230116_133959	2	3.186	n	v	3.3342483304635095
session_230116_3	230116_134014	3	3.231	y	v	3.3002831522244946
session_230116_3	230116_134036	4	2.796	n	v	2.870057561196937
session_230116_3	230116_134055	5	3.079	n	v	3.12479639798957
session_230116_3	230116_134110	6	1.698	n	v	1.7944935836280678
session_230116_3	230116_134153	7	0.162
session_230116_3	230116_134217	7	2.089	n	v	2.173771407297089
session_230116_3	230116_134304	8	1.459		v	2.0945193247393803
session_230116_3	230116_134316	8	2.619	n	v	2.688909943922198
session_230116_3	230116_134401	9	0.679
session_230116_3	230116_134410	9	2.486	n	v	2.5360666418466167
session_230116_3	230116_134440	10	2.283	n	v	2.3775624767311996
session_230116_3	230116_134453	11	3.095	n	v	3.1757441653481067
session_230116_3	230116_134512	12	3.473	y	v	3.5380393998976274
session_230116_3	230116_134536	13	2.642	n	v	2.745518574320556
session_230116_3	230116_134549	14	2.936	n	v	3.000257411113182
session_230116_3	230116_134602	15	3.382	y	v	3.4364431728446334
session_230116_3	230116_134625	16	2.46	n	v	2.4851188744881085
session_230116_3	230116_134643	17	3.302	y	v	3.379535234782196
session_230116_3	230116_134711	18	3.198	n	v	3.260657110945658
session_230116_3	230116_134732	19	3.665	y	v	3.730508711405946
session_230116_5	230116_140333	0	0.178	n	v	0.16558024391520876
session_230116_5	230116_140354	1	0.312		v	0.21652801127373422
session_230116_5	230116_140404	1	0.234	n	v	0.13798353659600693
session_230116_5	230116_140411	2	0.197	n	v	0.2228964821935513
session_230116_5	230116_140417	3	0.145	y	v	0.1634574202752681
session_230116_5	230116_140431	4	0.251	n
session_230116_5	230116_140444	5	0.145	y	v1	0.175486754234921
session_230116_5	230116_140444	5	0.145	y	v2	0.15496612571551438
session_230116_5	230116_140502	6	0.781		v	0.13798353659600693
session_230116_5	230116_140506	6	0.118	y
session_230116_5	230116_140520	7	0.179	n	v	0.17265632271500309
session_230116_5	230116_140526	8	0.202	n	v	0.1811476172747568
session_230116_5	230116_140531	9	0.29		v	0.1330302814361488
session_230116_5	230116_140540	9	0.165	n	v	0.1641650281552529
session_230116_5	230116_140547	10	0.17	n	v1	0.1896389118345141
session_230116_5	230116_140547	10	0.17	n	v2	0.18397804879467827
session_230116_5	230116_140552	11	0.098	y	v	0.2207736585536182
session_230116_5	230116_140603	12	0.641	n	v	0.2943648780714838
session_230116_5	230116_140612	13	0.223	n	v	0.23492581615320773
session_230116_5	230116_140617	14	0.197	n	v	0.21511279551377527
session_230116_5	230116_140622	15	0.24	n	v	0.24624754223287937
session_230116_5	230116_140627	16	0.143	y	v	0.14152157599590254
session_230116_5	230116_140637	17	0.206	n	v	0.21228236399385736
session_230116_5	230116_140643	18	0.76		v	0.23209538463328272
session_230116_5	230116_140649	18	0.142	y	v	0.18680848031459618
session_230116_5	230116_140659	19	0.266	n	v	0.25190840357205246
session_230116_6	230116_171043	0	0.265	n	v	0.23209538463328394
session_230116_6	230116_171052	1	0.212	n	v	0.2741608325449385
session_230116_6	230116_171100	2	0.146	y	v	0.15284330207557684
session_230116_6	230116_171109	3	0.119	y	v	0.17265632271500309
session_230116_6	230116_171117	4	0.145	y	v	0.15850416511541354
session_230116_6	230116_171129	5	0.161	y	v	0.1811476172747586
session_230116_6	230116_171138	6	0.158	y	v	0.1868084803145944
session_230116_6	230116_171148	7	0.16	y	v	0.20379106943410363
session_230116_6	230116_171157	8	0.163	n	v1	0.15001287055565982
session_230116_6	230116_171157	8	0.163	n	v2	0.15284330207557417
session_230116_6	230116_171206	9	0.184	n	v	0.15567373359549563
session_230116_6	230116_171214	10	0.182	n	v	0.21228236399385736
session_230116_6	230116_171220	11	0.118	y	v	0.13019984991623446
session_230116_6	230116_171230	12	0.141	y	v	0.15284330207557772
session_230116_6	230116_171248	13	0.428		v1	0.17265632271500309
session_230116_6	230116_171248	13	0.428		v2	0.18114761727476036
session_230116_6	230116_171255	13	0.321	n
session_230116_6	230116_171305	14	0.205	n	v	0.2264345215934469
session_230116_6	230116_171310	15	0.2	n	v	0.18114761727476036
session_230116_6	230116_171316	16	0.126	y	v	0.14435200751582045
session_230116_6	230116_171327	17	0.224	n	v	0.2292649531133648
session_230116_6	230116_171332	18	0.168	n	v	0.17831718575484246
session_230116_6	230116_171337	19	0.16	y	v	0.15284330154844383
session_230116_9	230116_173323	0	0.163	n	v	0.17265632271500353
session_230116_9	230116_173328	1	0.175	n	v	0.18397804879467605
session_230116_9	230116_173332	2	0.171	n	v	0.1868084803145944
session_230116_9	230116_173336	3	0.143	y	v	0.14718243903574102
session_230116_9	230116_173352	4	0.337		v	0.21228236399385558
session_230116_9	230116_173406	4	0.247	n	v	0.29719530959139995
session_230116_9	230116_173411	5	0.1	y	v	0.16133459663532967
session_230116_9	230116_173423	6	0.162	n	v	0.16982589119508518
session_230116_9	230116_173427	7	0.164	n	v	0.20379106943410008
session_230116_9	230116_173431	8	0.177	n	v	0.15850416511541354
session_230116_9	230116_173435	9	0.091	y
session_230116_9	230116_173444	10	0.149	y	v	0.15850416511541
session_230116_9	230116_173457	11	0.189	n	v	0.17265632271500309
session_230116_9	230116_173502	12	0.136	y	v	0.15850416511541354
session_230116_9	230116_173515	13	0.23	n	v	0.2292649531133648
session_230116_9	230116_173523	14	0.126	y	v	0.127369418396313
session_230116_9	230116_173542	15	0.252	n	v	0.24341711071295435
session_230116_9	230116_173547	16	0.183	n	v	0.17548675423492455
session_230116_9	230116_173552	17	0.171	n	v	0.1896389118345141
session_230116_9	230116_173558	18	0.187	n	v	0.17265632271500664
session_230116_9	230116_173603	19	0.179	n	v	0.1726563221195292
session_230117_0	230117_100623	0	2.509	n	v	2.6052033472227003
session_230117_0	230117_100635	1	2.432	n	v	2.6153187244043217
session_230117_0	230117_100651	2	3.011	n	v	3.0681877675912155
session_230117_0	230117_100724	3	2.45	n	v	2.5587100940059564
session_230117_0	230117_100759	4	2.882	n	v	2.966292232874167
session_230117_0	230117_100815	5	2.846	n	v	2.9210053285554807
session_230117_0	230117_100833	6	2.902	n	v	2.9606313698343314
session_230117_0	230117_100848	7	3.696	y	v	3.7588130584512385
session_230117_0	230117_100913	8	2.169	n	v	2.2869886680938265
session_230117_0	230117_100926	9	2.621	n	v	2.4511536962490723
session_230117_0	230117_100951	10	2.154	n	v	2.224719174655604
session_230117_0	230117_101028	11	2.63	n	v	2.7285359852010345
session_230117_0	230117_101050	12	2.442	n	v	2.5304057788067666
session_230117_0	230117_101134	13	2.258	n	v	2.320953846332827
session_230117_0	230117_101150	14	2.858	n	v	2.960631369834317
session_230117_0	230117_101210	15	3.047	n	v1	0.27172142591213344
session_230117_0	230117_101210	15	3.047	n	v2	3.096492082790391
session_230117_0	230117_101225	16	2.611	n	v	2.677588217842498
session_230117_0	230117_101237	17	2.237	n	v	2.2869886680938123
session_230117_0	230117_101255	18	3.466	y	v	3.5493611259772706
session_230117_0	230117_101316	19	3.631	y	v	3.6965435329270235
session_230117_2	230117_103338	0	3.128	n	v	3.204048480547283
session_230117_2	230117_103358	1	3.331	y	v	3.8373045006582114
session_230117_2	230117_103419	2	3.081	n	v	3.2176619451044495
session_230117_2	230117_103438	3	3.442	y	v	3.5125520769643686
session_230117_2	230117_103456	4	3.008	n	v	2.4337767844641505
session_230117_2	230117_103540	5	0.358
session_230117_2	230117_103605	5	0.812	n	v	0.8809376091005205
session_230117_2	230117_103616	6	3.175	n	v	3.2251275180629193
session_230117_2	230117_103631	7	2.835	n	v	2.8630472295766936
session_230117_2	230117_103649	8	4.129	y	v	4.158324137872782
session_230117_2	230117_103713	9	2.074	n	v	2.161283371479655
session_230117_2	230117_103733	10	3.592	y	v	3.7066569738848045
session_230117_2	230117_103755	11	3.593	y	v	3.650665176696222
session_230117_2	230117_103819	12	2.317	n	v	2.3927161331925078
session_230117_2	230117_103836	13	4.196	y	v	4.2441782268953006
session_230117_2	230117_103855	14	3.291	y	v	3.348309471877812
session_230117_2	230117_103923	15	2.269	n	v	2.3217931900869644
session_230117_2	230117_103935	16	3.891	y	v	3.941822522076876
session_230117_2	230117_103955	17	3.378	y	v	3.4341635609003163
session_230117_2	230117_104010	18	2.332	n	v	2.0418342041439814
session_230117_2	230117_104042	19	4.368	y	v	4.456947056211931
session_230117_3	230117_174516	0	0.142	y	v	0.120293339596519
session_230117_3	230117_174522	1	0.125	y	v	0.1429367917558637
session_230117_3	230117_174529	2	0.201	n	v	0.19105412759447127
session_230117_3	230117_174537	3	0.159	y	v	0.16133459663533056
session_230117_3	230117_174545	4	0.107	y	v	0.10897161351684659
session_230117_3	230117_174555	5	0.18	n	v	0.16416502815524936
session_230117_3	230117_174603	6	0.16	y	v	0.14152157599590431
session_230117_3	230117_174611	7	0.186	n	v	0.13727592871602745
session_230117_3	230117_174617	8	0.122	y	v	0.10048031895709109
session_230117_3	230117_174627	9	0.1	y	v	0.07925208255770677
session_230117_3	230117_174637	10	0.13	y	v	0.10472596623696617
session_230117_3	230117_174647	11	0.215	n	v	0.17973240151479786
session_230117_3	230117_174656	12	0.195	n	v	0.19246934335442845
session_230117_3	230117_174704	13	0.168	n	v	0.15567373359549563
session_230117_3	230117_174712	14	0.389	n	v	0.37078652910926735
session_230117_3	230117_174720	15	0.258	n	v	0.25473883679262954
session_230117_3	230117_174727	16	0.315	n	v	0.28587358351172654
session_230117_3	230117_174734	17	0.252	n	v	0.23492581615320063
session_230117_3	230117_174742	18	0.235	n	v	0.21652801127373067
session_230117_3	230117_174748	19	0.218	n	v	0.18539326310114745
session_230117_5	230117_180659	0	0.171	n	v	0.14576722327578207
session_230117_5	230117_180707	1	0.197	n	v	0.21652801127373422
session_230117_5	230117_180712	2	0.189	n	v	0.1839780487946765
session_230117_5	230117_180718	3	0.181	n	v	0.18256283303471665
session_230117_5	230117_180727	4	0.176	n	v	0.1811476172747586
session_230117_5	230117_180733	5	0.168	n	v	0.1868084803145944
session_230117_5	230117_180739	6	0.109	y	v	0.0905738086373784
session_230117_5	230117_180748	7	0.16	y	v	0.14435200751582045
session_230117_5	230117_180755	8	0.148	y	v	0.14576722327578295
session_230117_5	230117_180803	9	0.186	n	v	0.20379106943410363
session_230117_5	230117_180809	10	2.191		v	0.15425851783553668
session_230117_5	230117_180818	10	0.125	y	v	0.1330302814361488
session_230117_5	230117_180826	11	0.159	y	v	0.14293679175586504
session_230117_5	230117_180833	12	0.135	y	v	0.14435200751582045
session_230117_5	230117_180843	13	0.176	n	v	0.20237585367414113
session_230117_5	230117_180851	14	0.17	n	v	0.12453898687639509
session_230117_5	230117_180858	15	0.152	y	v	0.15142808631561167
session_230117_5	230117_180910	16	0.151	y	v	0.18822369607455158
session_230117_5	230117_180917	17	0.195	n	v	0.18114761727476036
session_230117_5	230117_180922	18	0.136	y	v	0.14859765479570086
session_230117_5	230117_180930	19	0.174	n	v	0.1570889491145877
session_230118_0	230118_083232	0	1.769		v	0.06368470919815716
session_230118_0	230118_083239	0	0.134	y	v	0.09906510319713346
session_230118_0	230118_083249	1	0.207	n	v	0.17265632271500309
session_230118_0	230118_083257	2	0.139	y	v	0.1443520075158231
session_230118_0	230118_083309	3	0.383		v	0.14576722327578295
session_230118_0	230118_083327	3	0.32		v	0.12595420263635404
session_230118_0	230118_083337	3	0.184	n	v	0.12312377111643613
session_230118_0	230118_083344	4	0.12	y	v	0.10897161351684659
session_230118_0	230118_083357	5	0.142	y	v	0.1146324765566824
session_230118_0	230118_083406	6	0.146	y	v	0.14152157599590254
session_230118_0	230118_083415	7	0.175	n	v	0.1655802439152083
session_230118_0	230118_083424	8	0.188	n	v	0.16416502815524936
session_230118_0	230118_083432	9	0.2	n	v	0.17407153847496204
session_230118_0	230118_083505	10	0.205	n	v	0.1783171857548389
session_230118_0	230118_083519	11	0.167	n	v	0.16699545967517082
session_230118_0	230118_083640	12	0.179
session_230118_0	230118_083651	12	0.209	n	v	0.20379106943410363
session_230118_0	230118_083657	13	0.141	y	v	0.17973240151479786
session_230118_0	230118_083708	14	0.654		v	0.16982589119508873
session_230118_0	230118_083717	14	0.213	n	v	0.17548675423491744
session_230118_0	230118_083732	15	0.134	y	v	0.1316150656761934
session_230118_0	230118_083743	16	0.157	y	v	0.14718243903574546
session_230118_0	230118_083803	17	0.197	n	v	0.17831718575484246
session_230118_0	230118_083812	18	0.164	n	v	0.14576722327578295
session_230118_0	230118_083820	19	0.488		v	0.1316150656761934
session_230118_0	230118_083830	19	0.13	y	v	0.12595420138185176
session_230118_2	230118_091510	0	2.763	n	v	2.8587358351172765
session_230118_2	230118_091606	1	3.165	n	v	3.2323527957464666
session_230118_2	230118_091652	2	3.607	y	v	3.741830469331717
session_230118_2	230118_091711	3	0.404
session_230118_2	230118_091839	3	2.821	n	v	2.9266661915953165
session_230118_2	230118_091857	4	3.126	n	v	3.328587467423681
session_230118_2	230118_091927	5	1.45		v1	2.043571557380865
session_230118_2	230118_091927	5	1.45		v2	3.77013478453091
session_230118_2	230118_091941	5	2.866	n	v	4.002230169164193
session_230118_2	230118_092016	6	3.248	y	v	3.345570056543181
session_230118_2	230118_092039	7	2.823	n	v	2.87571842423678
session_230118_2	230118_092056	8	3.118	n	v	3.2436745218261365
session_230118_2	230118_092120	9	1.938		v	2.007289221510675
session_230118_2	230118_092151	9	1.155	n	v	1.1378334710070845
session_230118_2	230118_092228	10	3.367	y	v	3.481430769499269
session_230118_2	230118_092248	11	3.575	y	v	3.7814565106105817
session_230118_2	230118_092312	12	2.929	n	v	3.005918274153032
session_230118_2	230118_092342	13	3.122	n	v	3.232352795746465
session_230118_2	230118_092355	14	3.616	y	v	3.656917523734137
session_230118_2	230118_092420	15	2.466	n	v	2.6266404504839613
session_230118_2	230118_092439	16	2.374	n	v1	1.8624239401060834
session_230118_2	230118_092439	16	2.374	n	v2	2.632301313523783
session_230118_2	230118_092455	17	1.419	n
session_230118_2	230118_092527	18	3.418	y	v	3.521056810778049
session_230118_2	230118_092555	19	3.813	y	v	3.9059954837725854
session_230120_0	230120_134705	0	0.355	n	v	0.34083824184712386
session_230120_0	230120_134717	1	0.138	y	v	0.15256568920776026
session_230120_0	230120_134728	2	0.121	y	v	0.1379583359857408
session_230120_0	230120_134735	3	0.132	y	v	0.1736651994173437
session_230120_0	230120_134742	4	0.168	n	v	0.16879608167667115
session_230120_0	230120_134750	5	0.359		v	0.13795833598573992
session_230120_0	230120_134755	5	0.097	y	v	0.18178039565180093
session_230120_0	230120_134808	6	0.571
session_230120_0	230120_134819	6	0.26	n	v	0.2515710832681144
session_230120_0	230120_134838	7	0.302		v	0.10549755104791814
session_230120_0	230120_134854	7	0.168	n	v	0.1671730424297806
session_230120_0	230120_134903	8	0.095		v	0.13633529673884937
session_230120_0	230120_134908	8	0.156	y	v	0.1444504929733057
session_230120_0	230120_134915	9	0.383	n	v	0.3846603015131862
session_230120_0	230120_134920	10	0.173		v	0.2158642198365115
session_230120_0	230120_134927	10	0.191	n	v	0.19963382736760593
session_230120_0	230120_134931	11	0.187	n	v	0.2174872590834056
session_230120_0	230120_134934	12	0.142	y	v	0.15256568920776203
session_230120_0	230120_134943	13	0.521		v	0.1444504929733057
session_230120_0	230120_134946	13	0.124	y	v	0.11685882577615558
session_230120_0	230120_134953	14	0.136	y	v	0.13633529673884937
session_230120_0	230120_134958	15	0.175	n	v	0.16392696393599948
session_230120_0	230120_135004	16	0.15	y	v	0.17204216017045582
session_230120_0	230120_135015	17	0.296		v	0.08277500159145035
session_230120_0	230120_135021	17	0.158	y	v	0.1687960816766747
session_230120_0	230120_135033	18	0.11	y	v	0.13471225749196236
session_230120_0	230120_135041	19	0.175	n	v	0.1541887269127642
session_230120_2	230120_140522	0	5.531	y	v	5.20516356512937
session_230120_2	230120_140602	1	2.789	n	v	3.001672626873134
session_230120_2	230120_140620	2	4.29	y	v1	0.700531801179725
session_230120_2	230120_140620	2	4.29	y	v2	4.360279756433808
session_230120_2	230120_140648	3	3.533	y	v	3.608800187895561
session_230120_2	230120_140702	4	3.206		v	3.2479201691060027
session_230120_2	230120_140720	4	4.612	y	v	4.7381423643428775
session_230120_2	230120_140740	5	2.992	n	v	3.078094277910914
session_230120_2	230120_140800	6	4.099	y	v	4.075821388682037
session_230120_2	230120_140826	7	4.427	y	v	4.50887741122952
session_230120_2	230120_140846	8	4.981	y	v	5.251865685208003
session_230120_2	230120_140914	9	4.038	y	v	4.2074364543582305
session_230120_2	230120_140938	10	4.762	y	v	4.742388011622751
session_230120_2	230120_140959	11	3.816	y	v	4.8188096626605414
session_230120_2	230120_141027	12	3.911	y	v	3.52813288957789
session_230120_2	230120_141046	13	4.094	y	v	4.143751745160088
session_230120_2	230120_141116	14	4.598	y	v	5.264602627047651
session_230120_2	230120_141137	15	5.789	y	v	5.909941013588991
session_230120_2	230120_141205	16	1.397	n	v	1.4435200751582045
session_230120_2	230120_141230	17	5.865	y	v	5.901449719029216
session_230120_2	230120_141259	18	4.488	y	v	4.598036004106945
session_230120_2	230120_141315	19	4.068	y	v	4.288103746933018
session_230120_3	230120_170233	0	0.33
session_230120_3	230120_170244	0	0.15	y	v	0.13444549719610954
session_230120_3	230120_170302	1	0.151	y	v	0.15850416511541265
session_230120_3	230120_170309	2	0.237		v	0.15001287055565893
session_230120_3	230120_170328	2	0.176	n	v	0.17690196999488172
session_230120_3	230120_170333	3	0.161	y	v	0.14576722327578295
session_230120_3	230120_170351	4	0.162		v	0.15284330207557772
session_230120_3	230120_170356	4	0.13	y	v	0.11463247655668418
session_230120_3	230120_170404	5	0.158	y	v	0.1429367917558615
session_230120_3	230120_170421	6	0.341		v	0.1811476172747568
session_230120_3	230120_170426	6	0.115	y	v	0.16416502815524936
session_230120_3	230120_170439	7	0.159	y	v	0.15001287055565982
session_230120_3	230120_170447	8	0.197	n	v	0.18256283303471577
session_230120_3	230120_170456	9	0.162	n	v	0.13586071295606672
session_230120_3	230120_170504	10	0.148	y	v	0.10472596623696973
session_230120_3	230120_170515	11	0.182
session_230120_3	230120_170520	11	0.123	y	v	0.1259542026363505
session_230120_3	230120_170551	12	0.186	n	v	0.1570889493554546
session_230120_3	230120_170556	13	0.757
session_230120_3	230120_170605	13	0.297		v	0.12029333959651467
session_230120_3	230120_170610	13	0.156	y	v	0.15001287055565626
session_230120_3	230120_170618	14	0.106	y	v	0.10755639775688763
session_230120_3	230120_170625	15	0.647		v	0.10048031895708931
session_230120_3	230120_170631	15	0.135	y	v	0.1316150656761863
session_230120_3	230120_170640	16	0.17	n	v	0.1599193808753654
session_230120_3	230120_170647	17	0.134	y	v	0.1301998499162309
session_230120_3	230120_170655	18	0.145	y	v	0.33682135087023823
session_230120_3	230120_170701	19	0.152	y	v	0.15567373303507281
session_230120_5	230120_172224	0	0.239		v1	0.22643452159344732
session_230120_5	230120_172224	0	0.239		v2	0.21511279551377493
session_230120_5	230120_172229	0	0.15	y	v	0.16416502815524936
session_230120_5	230120_172237	1	0.196	n	v	0.1811476172747577
session_230120_5	230120_172245	2	0.133	y	v	0.17265632271500397
session_230120_5	230120_172256	3	0.198	n	v	0.1783171857548389
session_230120_5	230120_172301	4	0.175	n	v	0.1896389118345123
session_230120_5	230120_172307	5	0.206	n	v	0.20662150095402154
session_230120_5	230120_172314	6	0.097	y	v	0.15850416511541354
session_230120_5	230120_172325	7	0.133	y	v	0.15850416511541354
session_230120_5	230120_172334	8	0.157	y	v	0.22077365855361109
session_230120_5	230120_172343	9	0.254	n	v	0.2688909943922191
session_230120_5	230120_172350	10	0.171	n	v	0.16699545967517082
session_230120_5	230120_172356	11	0.129	y	v	0.19813020639426426
session_230120_5	230120_172405	12	0.161	y	v	0.16699545967517082
session_230120_5	230120_172414	13	0.163	n	v	0.15850416511541354
session_230120_5	230120_172423	14	0.173	n	v	0.16699545967516727
session_230120_5	230120_172428	15	0.176	n	v	0.15567373359549208
session_230120_5	230120_172434	16	0.132	y	v	0.14718243903573835
session_230120_5	230120_172448	17	0.183	n	v1	0.18680848031459618
session_230120_5	230120_172448	17	0.183	n	v2	0.1896389118345141
session_230120_5	230120_172454	18	0.168	n	v	0.1613345966353279
session_230120_5	230120_172459	19	0.168	n	v	0.2009606372327042
session_230121_1	230121_124539	0	2.73	n	v	2.8191097938384226
session_230121_1	230121_124607	1	4.826	y	v	5.1796896814501086
session_230121_1	230121_124629	2	5.556	y	v	5.615576135517495
session_230121_1	230121_124650	3	4.424	y	v	4.223003827717793
session_230121_1	230121_124710	4	4.21	y	v	5.9552279179076635
session_230121_1	230121_124743	5	4.032	y	v	5.598593546397993
session_230121_1	230121_124825	6	5.08	y	v	5.298567805286687
session_230121_1	230121_124851	7	4.673	y	v	4.760785816502249
session_230121_1	230121_124920	8	2.664		v	2.7285359852010487
session_230121_1	230121_124933	8	3.53	y	v	3.555021989017135
session_230121_1	230121_124956	9	4.06	y	v	4.573977336187653
session_230121_1	230121_125018	10	3.118		v	4.149412608199938
session_230121_1	230121_125048	10	2.345	n	v	2.8870401503164658
session_230121_1	230121_125103	11	4.448	y	v	4.517368705789281
session_230121_1	230121_125121	12	0.837	n	v	0.9057380863737876
session_230121_1	230121_125136	13	3.56	y	v	3.685221838933373
session_230121_1	230121_125207	14	3.148	n	v	3.379535234782196
session_230121_1	230121_125226	15	1.853	n	v	1.8624239401061118
session_230121_1	230121_125238	16	3.612	y	v	4.115447429960909
session_230121_1	230121_125254	17	3.343	y	v	3.4587873173398975
session_230121_1	230121_125311	18	4.185	y	v	4.183377786438939
session_230121_1	230121_125323	19	4.175	y	v	3.9229780597297292
session_230121_4	230121_172015	0	1.095		v	1.2935072046025673
session_230121_4	230121_172020	0	0.19	n	v	0.20662150095402065
session_230121_4	230121_172024	1	0.154	y	v	0.15284330207557772
session_230121_4	230121_172035	2	0.18	n	v	0.1599193808753716
session_230121_4	230121_172039	3	0.164	n	v	0.17400930024460237
session_230121_4	230121_172043	4	0.236	n	v	0.12878463415627195
session_230121_4	230121_172048	5	1.12		v	0.1655802439152083
session_230121_4	230121_172052	5	0.166	n	v	0.17265632271500309
session_230121_4	230121_172056	6	0.192	n	v	0.16699545967516727
session_230121_4	230121_172101	7	0.268		v	0.13303028143615236
session_230121_4	230121_172105	7	0.157	y	v	0.14859765479570086
session_230121_4	230121_172119	8	0.176	n	v	0.14576722327578295
session_230121_4	230121_172125	9	0.174	n	v	0.1599193808753725
session_230121_4	230121_172130	10	0.151	y	v	0.12029333959652178
session_230121_4	230121_172145	11	0.124		v	0.11463247655668596
session_230121_4	230121_172155	11	0.222	n	v	0.18397804879467827
session_230121_4	230121_172159	12	0.127	y	v	0.1330302814361488
session_230121_4	230121_172211	13	0.199	n	v	0.1910541275944766
session_230121_4	230121_172218	14	0.171	n	v	0.16982589119508873
session_230121_4	230121_172223	15	0.166	n	v	0.14293679175586504
session_230121_4	230121_172228	16	0.132	y	v	0.11604769231664847
session_230121_4	230121_172248	17	0.154	y	v	0.1330302814361488
session_230121_4	230121_172300	18	0.16	y	v	0.13727592871602923
session_230121_4	230121_172308	19	0.108	y	v	0.16416502663398091
session_230121_6	230121_173510	0	0.162	n	v	0.13586071295606839
session_230121_6	230121_173514	1	0.173	n	v	0.161334596635331
session_230121_6	230121_173518	2	0.183	n	v	0.17265632271500309
session_230121_6	230121_173522	3	0.201	n	v	0.14576722327578118
session_230121_6	230121_173528	4	0.266	n	v	0.23775624767311854
session_230121_6	230121_173531	5	0.137	y	v	0.10048031895709286
session_230121_6	230121_173546	6	0.199	n	v	0.16841067543512622
session_230121_6	230121_173554	7	0.224	n	v	0.21157475611387788
session_230121_6	230121_173600	8	0.289	n	v	0.25969209195248055
session_230121_6	230121_173604	9	0.196	n	v	0.1634574202752681
session_230121_6	230121_173607	10	0.139	y	v	0.0976498874371714
session_230121_6	230121_173633	11	0.155	y	v	0.11675530019661906
session_230121_6	230121_173643	12	0.184	n	v	0.1330302814361488
session_230121_6	230121_173647	13	0.132	y	v	0.12100094747649592
session_230121_6	230121_173703	14	0.121	y	v	0.11250965291674575
session_230121_6	230121_173711	15	0.186	n	v	0.15779655723542874
session_230121_6	230121_173716	16	0.14	y	v	0.1422291838758838
session_230121_6	230121_173731	17	0.197	n	v	0.161334596635335
session_230121_6	230121_173736	18	0.122	y	v	0.1153400844366601
session_230121_6	230121_173747	19	0.148	y	v	0.11321725872258526
session_230123_0	230123_135105	0	0.206	n	v	0.17548675423492155
session_230123_0	230123_135109	1	0.132	y	v	0.13161506567619075
session_230123_0	230123_135117	2	0.152	y	v	0.125246594756375
[truncated: 745 more rows]
