# Supplementary material for: A harbor seal (Phoca vitulina) shows extensive respiratory control in sound production
Source: BMC Ecol Evol. 2025 Sep 2;25:90. doi: 10.1186/s12862-025-02404-9 (PMC12403956; doi:10.1186/s12862-025-02404-9)
Supplement: Supplementary file 2 — Supplementary Material 2. [file 12862_2025_2404_MOESM2_ESM.zip › experiment_log.csv]

date	start_time	session	mode	direction	threshold	trials	valid	correct
2022/12/22	10:14:09	session_221222_0	duration	long	0.611	21	20	13
2022/12/23	10:02:06	session_221223_0	duration	short	0.611	20	20	19
2022/12/23	10:30:32	session_221223_1	duration	long	0.611	14	10	4
2022/12/23	15:51:43	session_221223_2	duration	long	0.611	21	20	12
2022/12/23	16:13:27	session_221223_3	duration	short	0.611	21	20	17
2022/12/24	11:24:49	session_221224_0	duration	long	0.611	24	20	12
2022/12/24	11:45:34	session_221224_1	duration	short	0.272	21	20	0
2022/12/27	10:44:30	session_221227_0	duration	short	0.272	27	20	2
2022/12/27	11:19:31	session_221227_1	duration	long	0.611	22	19	14
2022/12/27	13:57:21	session_221227_2	duration	short	0.272	0	0	0
2022/12/27	14:00:13	session_221227_3	duration	short	0.272	30	20	8
2022/12/27	17:02:43	session_221227_4	duration	long	0.611	21	20	14
2022/12/28	09:52:08	session_221228_0	duration	short	0.272	22	20	13
2022/12/28	10:21:40	session_221228_1	duration	long	0.611	23	20	13
2022/12/28	13:42:41	session_221228_2	duration	long	0.611	23	20	15
2022/12/28	13:47:59	session_221228_3	duration	short	0.272	22	20	13
2022/12/29	08:50:40	session_221229_0	duration	short	0.272	21	20	15
2022/12/29	09:15:40	session_221229_1	duration	long	0.611	21	20	18
2022/12/29	13:22:11	session_221229_2	duration	short	0.272	31	20	14
2022/12/29	13:36:42	session_221229_3	duration	long	0.611	20	20	17
2022/12/29	17:03:33	session_221229_4	duration	long	0.768	0	0	0
2022/12/29	17:05:40	session_221229_5	duration	long	0.768	22	20	10
2022/12/29	17:33:59	session_221229_6	duration	short	0.272	22	20	11
2022/12/30	09:10:15	session_221230_0	duration	short	0.272	22	20	17
2022/12/30	09:32:25	session_221230_1	duration	long	0.768	20	20	10
2022/12/30	13:39:34	session_221230_2	duration	short	0.272	19	19	18
2022/12/30	13:52:44	session_221230_3	duration	long	0.768	23	19	9
2022/12/30	16:55:10	session_221230_4	duration	short	0.272	20	20	15
2022/12/30	17:17:21	session_221230_5	duration	long	0.768	20	20	11
2022/12/31	09:49:36	session_221231_0	duration	long	0.768	20	20	8
2023/01/02	10:17:39	session_230102_0	duration	short	0.272	27	20	18
2023/01/02	10:37:18	session_230102_1	duration	short	0.272	23	20	17
2023/01/02	13:53:14	session_230102_2	duration	long	0.768	21	20	9
2023/01/02	14:07:24	session_230102_3	duration	long	0.768	20	20	14
2023/01/02	16:53:58	session_230102_4	duration	long	0.768	4	1	0
2023/01/02	16:55:34	session_230102_5	duration	long	0.768	24	20	19
2023/01/02	17:33:46	session_230102_6	duration	short	0.204	22	20	2
2023/01/03	09:36:49	session_230103_0	duration	short	0.204	29	20	11
2023/01/03	09:59:31	session_230103_1	duration	long	0.768	21	20	17
2023/01/03	11:48:23	session_230103_2	duration	short	0.204	30	20	14
2023/01/03	12:07:58	session_230103_3	duration	long	1.092	24	20	8
2023/01/03	17:05:10	session_230103_4	duration	long	1.092	20	20	14
2023/01/03	17:21:55	session_230103_5	duration	short	0.204	21	20	11
2023/01/04	10:06:47	session_230104_0	duration	long	1.092	22	20	6
2023/01/04	10:30:43	session_230104_1	duration	short	0.204	22	20	17
2023/01/04	14:09:27	session_230104_2	duration	short	0.204	31	20	10
2023/01/04	14:39:14	session_230104_3	duration	long	1.092	21	20	12
2023/01/05	10:26:59	session_230105_0	duration	short	0.204	23	20	11
2023/01/05	10:52:00	session_230105_1	duration	long	1.092	20	20	17
2023/01/05	17:21:42	session_230105_2	duration	long	1.092	23	20	16
2023/01/05	17:49:48	session_230105_3	duration	short	0.204	23	20	13
2023/01/06	10:50:21	session_230106_0	duration	short	0.204	26	20	4
2023/01/06	11:00:39	session_230106_1	delta_pitch	down	0.0	22	20	8
2023/01/06	11:12:22	session_230106_2	duration	long	1.443	24	20	15
2023/01/07	11:30:02	session_230107_0	duration	long	1.443	21	20	15
2023/01/07	11:39:50	session_230107_1	delta_pitch	up	0.0	21	20	8
2023/01/07	11:54:20	session_230107_2	duration	short	0.204	35	20	6
2023/01/09	11:14:02	session_230109_0	duration	short	0.204	42	20	6
2023/01/09	11:25:32	session_230109_1	delta_pitch	up	0.0	20	20	9
2023/01/09	11:39:01	session_230109_2	duration	long	1.443	21	20	19
2023/01/09	14:20:05	session_230109_3	duration	short	0.204	31	20	11
2023/01/09	14:29:57	session_230109_4	delta_pitch	down	0.0	21	20	9
2023/01/09	14:37:22	session_230109_5	duration	long	1.443	24	20	19
2023/01/09	14:50:29	session_230109_6	duration	long	1.905	0	0	0
2023/01/09	17:02:18	session_230109_7	duration	long	1.905	21	20	7
2023/01/09	17:12:10	session_230109_8	delta_pitch	down	0.0	21	20	10
2023/01/09	17:26:18	session_230109_9	duration	short	0.204	22	20	15
2023/01/10	10:26:30	session_230110_0	duration	short	0.204	0	0	0
2023/01/10	10:26:43	session_230110_1	duration	short	0.204	25	20	16
2023/01/10	10:36:13	session_230110_2	delta_pitch	down	0.0	23	20	4
2023/01/10	10:42:06	session_230110_3	duration	long	1.905	20	20	10
2023/01/10	14:54:08	session_230110_4	duration	long	1.905	20	20	13
2023/01/10	15:04:25	session_230110_5	delta_pitch	up	0.0	21	20	10
2023/01/10	15:19:36	session_230110_6	duration	short	0.204	24	20	16
2023/01/10	17:14:11	session_230110_7	duration	short	0.161	4	2	1
2023/01/10	17:19:50	session_230110_8	duration	long	1.905	20	20	14
2023/01/10	17:32:36	session_230110_9	delta_pitch	up	0.0	20	20	10
2023/01/10	17:46:08	session_230110_10	duration	long	1.905	20	20	16
2023/01/11	17:32:54	session_230111_0	duration	long	1.905	20	20	17
2023/01/11	17:42:15	session_230111_1	delta_pitch	down	0.0	20	20	3
2023/01/11	17:54:48	session_230111_2	duration	short	0.161	21	20	7
2023/01/16	08:49:26	session_230116_0	duration	long	2.446	20	20	19
2023/01/16	09:00:36	session_230116_1	delta_pitch	up	0.0	21	20	6
2023/01/16	09:16:42	session_230116_2	duration	long	2.446	20	20	16
2023/01/16	13:36:24	session_230116_3	duration	long	3.224	24	20	5
2023/01/16	13:49:20	session_230116_4	delta_pitch	down	0.0	0	0	0
2023/01/16	14:01:12	session_230116_5	duration	short	0.161	24	20	6
2023/01/16	17:07:24	session_230116_6	duration	short	0.161	21	20	10
2023/01/16	17:15:30	session_230116_7	delta_pitch	down	0.0	20	20	3
2023/01/16	17:19:34	session_230116_8	delta_pitch	up	0.0	20	20	10
2023/01/16	17:31:34	session_230116_9	duration	short	0.161	21	20	6
2023/01/17	10:04:20	session_230117_0	duration	long	3.224	20	20	3
2023/01/17	10:14:24	session_230117_1	delta_pitch	down	0.0	21	20	5
2023/01/17	10:30:54	session_230117_2	duration	long	3.224	21	20	10
2023/01/17	17:43:26	session_230117_3	duration	short	0.161	20	20	8
2023/01/17	17:49:07	session_230117_4	delta_pitch	up	0.0	21	20	11
2023/01/17	17:56:10	session_230117_5	duration	short	0.161	21	20	9
2023/01/18	08:29:28	session_230118_0	duration	short	0.161	26	20	9
2023/01/18	08:42:04	session_230118_1	delta_pitch	down	0.0	20	20	4
2023/01/18	09:04:24	session_230118_2	duration	long	3.224	23	20	7
2023/01/20	13:24:34	session_230120_0	duration	short	0.161	27	20	11
2023/01/20	13:51:38	session_230120_1	delta_pitch	down	0.0	21	20	7
2023/01/20	14:05:00	session_230120_2	duration	long	3.224	21	20	17
2023/01/20	17:01:08	session_230120_3	duration	short	0.161	28	20	15
2023/01/20	17:08:05	session_230120_4	delta_pitch	up	0.0	21	20	11
2023/01/20	17:22:05	session_230120_5	duration	short	0.161	21	20	8
2023/01/21	12:42:36	session_230121_0	duration	long	3.224	0	0	0
2023/01/21	12:43:46	session_230121_1	duration	long	3.224	22	20	15
2023/01/21	12:55:19	session_230121_2	delta_pitch	down	0.0	20	20	6
2023/01/21	17:13:22	session_230121_3	harmonicity	high	5.0	20	20	17
2023/01/21	17:19:21	session_230121_4	duration	short	0.161	24	20	8
2023/01/21	17:24:33	session_230121_5	delta_pitch	up	0.0	20	20	8
2023/01/21	17:34:13	session_230121_6	duration	short	0.161	20	20	8
2023/01/23	13:49:08	session_230123_0	duration	short	0.161	22	20	10
2023/01/23	13:56:12	session_230123_1	harmonicity	high	5.0	20	20	16
2023/01/23	14:03:19	session_230123_2	duration	long	3.224	21	20	13
2023/01/23	14:12:51	session_230123_3	delta_pitch	down	0.0	0	0	0
2023/01/24	11:02:49	session_230124_0	duration	long	3.224	22	20	15
2023/01/24	11:13:31	session_230124_1	harmonicity	high	5.0	20	20	10
2023/01/24	11:29:27	session_230124_2	delta_pitch	up	0.0	20	20	12
2023/01/24	11:36:34	session_230124_3	duration	long	3.224	21	20	18
2023/01/24	14:31:35	session_230124_4	duration	short	0.161	24	20	7
2023/01/24	14:39:11	session_230124_5	delta_pitch	up	0.0	20	20	15
2023/01/24	14:46:11	session_230124_6	duration	long	3.224	23	20	15
2023/01/24	17:08:19	session_230124_7	duration	short	0.161	22	20	9
2023/01/24	17:15:31	session_230124_8	delta_pitch	down	0.0	20	20	3
2023/01/24	17:25:28	session_230124_9	duration	short	0.161	21	20	6
2023/01/25	10:02:55	session_230125_0	duration	long	3.224	24	20	14
2023/01/25	10:18:17	session_230125_1	harmonicity	high	5.0	20	20	5
2023/01/25	10:28:29	session_230125_2	delta_pitch	down	0.0	20	20	5
2023/01/25	10:33:27	session_230125_3	duration	long	3.224	23	20	13
2023/01/25	17:08:56	session_230125_4	duration	short	0.161	24	20	11
2023/01/25	17:15:38	session_230125_5	delta_pitch	up	0.0	20	20	13
2023/01/25	17:27:21	session_230125_6	duration	short	0.161	24	20	14
2023/01/26	09:51:43	session_230126_0	duration	long	3.224	23	20	16
2023/01/26	10:04:48	session_230126_1	harmonicity	high	5.0	20	20	16
2023/01/27	10:25:47	session_230127_0	duration	long	3.224	21	20	14
2023/01/27	10:38:18	session_230127_1	delta_pitch	up	0.0	20	20	10
2023/01/27	16:16:04	session_230127_2	duration	long	3.224	20	20	13
2023/01/27	16:25:25	session_230127_3	harmonicity	high	5.0	20	20	9
2023/01/27	16:34:39	session_230127_4	duration	short	0.161	26	20	7
2023/01/27	16:38:39	session_230127_5	delta_pitch	down	0.0	20	20	2
2023/01/28	10:32:25	session_230128_0	duration	short	0.161	25	20	7
2023/01/28	10:39:26	session_230128_1	harmonicity	high	5.0	20	20	14
2023/01/28	10:52:26	session_230128_2	delta_pitch	up	0.0	20	20	11
2023/01/28	10:58:01	session_230128_3	duration	long	3.224	21	20	17
2023/01/28	13:16:49	session_230128_4	duration	short	0.161	29	20	9
2023/01/28	13:27:59	session_230128_5	delta_pitch	down	0.0	21	20	3
2023/01/28	13:33:18	session_230128_6	duration	long	3.224	6	5	3
2023/01/28	17:24:13	session_230128_7	duration	short	0.161	26	20	10
2023/01/28	17:30:50	session_230128_8	delta_pitch	down	0.0	20	20	3
2023/01/28	17:47:07	session_230128_9	duration	short	0.161	24	20	12
2023/01/29	10:44:11	session_230129_0	duration	long	3.224	22	20	19
2023/01/29	10:55:34	session_230129_1	harmonicity	high	5.0	20	20	12
2023/01/29	11:06:36	session_230129_2	delta_pitch	up	0.0	20	20	6
2023/01/29	14:06:22	session_230129_3	duration	long	4.706	22	20	11
2023/01/29	14:20:12	session_230129_4	delta_pitch	up	0.0	20	20	13
2023/01/29	17:29:38	session_230129_5	duration	short	0.161	21	20	7
2023/01/29	17:37:20	session_230129_6	delta_pitch	up	0.0	20	20	14
2023/01/30	10:46:50	session_230130_0	duration	long	4.706	22	20	10
2023/01/30	10:57:33	session_230130_1	harmonicity	high	5.0	20	20	18
2023/01/30	11:17:15	session_230130_2	delta_pitch	up	0.0	20	20	11
2023/01/30	11:22:19	session_230130_3	duration	long	4.706	21	20	4
2023/01/30	14:35:58	session_230130_4	duration	long	4.706	22	21	6
2023/01/30	14:56:49	session_230130_5	delta_pitch	down	0.0	20	20	4
2023/01/30	15:01:31	session_230130_6	duration	long	4.706	22	17	6
2023/01/30	16:49:26	session_230130_7	duration	short	0.161	25	20	8
2023/01/30	16:55:38	session_230130_8	delta_pitch	down	0.0	20	20	2
2023/01/30	17:22:51	session_230130_9	duration	short	0.161	26	20	12
2023/02/06	11:27:38	session_230206_0	harmonicity	high	5.0	20	20	19
2023/02/06	11:39:34	session_230206_1	delta_pitch	up	0.0	18	18	12
2023/02/06	16:53:05	session_230206_2	delta_pitch	down	0.0	20	20	3
2023/02/06	17:03:44	session_230206_3	delta_pitch	down	0.0	22	20	3
2023/02/07	12:06:57	session_230207_0	harmonicity	high	5.0	0	0	0
2023/02/08	09:18:14	session_230208_0	harmonicity	high	5.0	20	20	15
2023/02/08	09:33:21	session_230208_1	delta_pitch	up	0.0	0	0	0
2023/02/08	17:15:44	session_230208_2	delta_pitch	up	0.0	2	2	1
2023/02/09	17:09:34	session_230209_0	delta_pitch	up	0.0	20	20	19
2023/02/09	17:23:58	session_230209_1	delta_pitch	up	0.0	21	20	12
2023/02/10	09:44:20	session_230210_0	harmonicity	high	5.0	0	0	0
2023/02/10	17:10:34	session_230210_1	delta_pitch	up	0.0	20	20	14
2023/02/13	10:17:15	session_230213_0	harmonicity	high	5.0	9	9	6
2023/02/13	16:55:54	session_230213_1	harmonicity	high	5.0	18	18	6
2023/02/15	09:23:52	session_230215_0	delta_pitch	up	0.0	0	0	0
2023/02/15	17:02:10	session_230215_1	harmonicity	high	5.0	20	20	14
2023/02/15	17:07:13	session_230215_2	delta_pitch	up	0.0	6	6	4
2023/02/16	17:16:15	session_230216_0	harmonicity	high	5.0	20	20	13
2023/02/16	17:19:42	session_230216_1	delta_pitch	up	0.0	20	20	10
2023/02/17	09:27:22	session_230217_0	delta_pitch	up	0.0	20	20	10
2023/02/17	09:39:11	session_230217_1	delta_pitch	up	0.0	20	20	12
2023/02/17	17:05:32	session_230217_2	delta_pitch	up	0.0	20	20	15
2023/02/17	17:19:22	session_230217_3	delta_pitch	up	0.0	20	20	11
2023/02/28	10:37:46	session_230228_0	delta_cog	down	0.0	1	0	0
2023/02/28	11:36:08	session_230228_1	delta_pitch	down	0.0	0	0	0
2023/02/28	11:36:29	session_230228_2	delta_pitch	up	0.0	0	0	0
2023/02/28	11:36:47	session_230228_3	harmonicity	high	5.0	0	0	0
2023/02/28	11:40:34	session_230228_4	delta_cog	up	0.0	27	20	5
2023/02/28	11:48:04	session_230228_5	delta_cog	down	0.0	11	11	9
2023/02/28	17:13:28	session_230228_6	delta_cog	down	0.0	21	19	15
2023/02/28	17:22:31	session_230228_7	harmonicity	high	5.0	20	20	10
2023/02/28	17:27:10	session_230228_8	delta_pitch	up	0.0	20	20	10
2023/03/01	11:16:21	session_230301_0	delta_cog	down	0.0	0	0	0
2023/03/01	11:22:53	session_230301_1	harmonicity	high	5.0	9	8	8
2023/03/01	11:29:52	session_230301_2	delta_cog	down	0.0	6	6	4
2023/03/01	17:50:44	session_230301_3	delta_pitch	up	0.0	20	20	11
2023/03/01	17:58:17	session_230301_4	delta_cog	down	0.0	22	20	18
2023/03/01	18:04:23	session_230301_5	delta_pitch	up	0.0	20	20	14
2023/03/02	08:41:59	session_230302_0	delta_pitch	up	0.0	0	0	0
2023/03/02	17:59:11	session_230302_1	delta_pitch	up	0.0	20	20	17
2023/03/02	18:07:11	session_230302_2	delta_cog	down	0.0	21	21	10
2023/03/02	18:10:58	session_230302_3	delta_pitch	up	0.0	20	20	16
2023/03/02	18:16:39	session_230302_4	delta_cog	down	0.0	21	20	18
2023/03/03	08:31:01	session_230303_0	delta_pitch	up	11.42	20	20	6
2023/03/03	08:39:02	session_230303_1	delta_cog	down	0.0	20	20	14
2023/03/03	08:44:42	session_230303_2	delta_pitch	up	11.42	20	20	8
2023/03/03	08:51:56	session_230303_3	delta_cog	down	0.0	20	20	17
2023/03/03	17:47:24	session_230303_4	delta_pitch	up	11.42	20	20	15
2023/03/03	17:53:46	session_230303_5	delta_cog	down	0.0	20	20	16
2023/03/03	18:03:36	session_230303_6	delta_pitch	up	11.42	21	20	6
2023/03/03	18:15:32	session_230303_7	delta_cog	down	-848.0	0	0	0
2023/03/03	18:16:27	session_230303_8	delta_cog	down	-84.8	20	20	6
2023/03/06	12:28:54	session_230306_0	delta_pitch	up	11.42	0	0	0
2023/03/06	12:31:33	session_230306_1	delta_cog	down	-84.8	20	20	3
2023/03/06	12:37:08	session_230306_2	delta_pitch	up	11.42	0	0	0
2023/03/06	12:39:54	session_230306_3	delta_cog	down	-84.8	6	6	3
2023/03/06	18:07:38	session_230306_4	delta_cog	up	0.0	0	0	0
2023/03/06	18:08:13	session_230306_5	delta_pitch	up	11.42	20	20	11
2023/03/06	18:16:01	session_230306_6	delta_cog	down	-84.8	20	20	12
2023/03/06	18:21:22	session_230306_7	delta_pitch	down	0.0	5	4	0
2023/03/06	18:23:11	session_230306_8	delta_pitch	up	11.42	20	20	7
2023/03/06	18:29:19	session_230306_9	delta_cog	down	-84.8	0	0	0
2023/03/07	10:44:34	session_230307_0	delta_pitch	up	11.42	21	21	8
2023/03/07	10:53:43	session_230307_1	delta_cog	down	-84.8	21	20	11
2023/03/07	11:00:12	session_230307_2	delta_cog	up	0.0	4	0	0
2023/03/07	11:01:13	session_230307_3	delta_pitch	up	11.42	15	15	4
2023/03/07	11:05:40	session_230307_4	delta_cog	down	-84.8	20	20	16
2023/03/07	18:13:28	session_230307_5	delta_pitch	up	11.42	20	20	11
2023/03/07	18:22:04	session_230307_6	delta_cog	down	-84.8	20	20	12
2023/03/07	18:26:16	session_230307_7	delta_pitch	up	11.42	20	20	4
2023/03/07	18:33:25	session_230307_8	delta_cog	down	-84.8	20	20	15
2023/03/08	11:11:33	session_230308_0	delta_pitch	up	11.42	12	11	9
2023/03/08	11:28:51	session_230308_1	delta_cog	down	-84.8	21	20	17
2023/03/08	11:47:21	session_230308_2	delta_cog	down	-84.8	21	20	11
2023/03/08	11:52:29	session_230308_3	delta_pitch	up	11.42	20	20	15
2023/03/08	18:22:05	session_230308_4	delta_cog	down	-84.8	20	20	16
2023/03/08	18:28:15	session_230308_5	delta_pitch	up	11.42	20	20	17
2023/03/08	18:33:44	session_230308_6	delta_cog	down	-84.8	20	20	15
2023/03/08	18:38:19	session_230308_7	delta_pitch	up	11.42	9	8	3
2023/03/08	18:41:12	session_230308_8	harmonicity	high	5.0	20	20	16
2023/03/09	09:01:31	session_230309_0	delta_pitch	up	11.42	0	0	0
2023/03/09	09:02:56	session_230309_1	delta_cog	down	-84.8	21	20	18
2023/03/09	09:12:33	session_230309_2	delta_cog	down	-84.8	23	20	19
2023/03/09	17:58:52	session_230309_3	delta_cog	down	-244.5	20	20	12
2023/03/09	18:04:45	session_230309_4	delta_pitch	up	11.42	20	20	15
2023/03/09	18:11:41	session_230309_5	delta_cog	down	-244.5	22	20	7
2023/03/09	18:17:07	session_230309_6	delta_pitch	up	11.42	20	20	11
2023/03/10	09:25:45	session_230310_0	delta_cog	down	-244.5	20	20	8
2023/03/10	09:32:02	session_230310_1	delta_pitch	up	11.42	21	20	15
2023/03/10	09:37:54	session_230310_2	delta_cog	down	-244.5	20	20	4
2023/03/10	09:43:07	session_230310_3	delta_pitch	up	11.42	21	20	11
2023/03/11	18:08:41	session_230311_0	delta_cog	down	-244.5	21	20	15
2023/03/11	18:16:26	session_230311_1	delta_pitch	up	11.42	20	20	16
2023/03/12	11:47:37	session_230312_0	delta_pitch	up	11.42	20	20	16
2023/03/12	11:53:45	session_230312_1	delta_cog	down	-244.5	11	11	6
2023/03/12	12:01:24	session_230312_2	delta_pitch	up	23.38	21	20	8
2023/03/12	18:40:42	session_230312_3	delta_pitch	up	23.38	20	20	10
2023/03/12	18:48:23	session_230312_4	delta_cog	down	-244.5	23	20	11
2023/03/12	18:54:35	session_230312_5	delta_pitch	up	23.38	20	20	10
2023/03/12	19:01:11	session_230312_6	delta_cog	down	-244.5	22	20	9
2023/03/13	18:42:20	session_230313_0	delta_pitch	up	23.38	20	20	16
2023/03/13	18:51:46	session_230313_1	delta_pitch	up	23.38	20	20	8
2023/03/13	18:57:39	session_230313_2	delta_cog	down	-244.5	15	13	11
2023/03/14	08:46:39	session_230314_0	delta_cog	down	-244.5	22	20	8
2023/03/14	08:53:58	session_230314_1	delta_pitch	up	23.38	21	20	10
2023/03/15	07:49:50	session_230315_0	harmonicity	high	5.0	20	20	13
2023/03/16	07:48:44	session_230316_0	delta_pitch	up	23.38	21	20	14
2023/03/16	07:55:52	session_230316_1	delta_cog	down	-244.5	21	20	8
2023/03/16	08:02:15	session_230316_2	delta_pitch	up	23.38	21	20	3
2023/03/16	12:21:03	session_230316_3	delta_pitch	up	23.38	20	20	15
2023/03/17	07:54:16	session_230317_0	delta_cog	down	-244.5	3	2	1
2023/03/17	07:59:28	session_230317_1	delta_pitch	up	23.38	20	20	14
2023/03/17	08:10:35	session_230317_2	delta_pitch	up	23.38	21	20	5
2023/03/17	18:22:35	session_230317_3	delta_pitch	up	23.38	20	20	7
2023/03/17	18:28:03	session_230317_4	delta_cog	down	-244.5	20	20	3
2023/03/17	18:32:45	session_230317_5	delta_pitch	up	23.38	20	20	8
2023/03/18	13:31:41	session_230318_0	delta_cog	down	-244.5	24	20	9
2023/03/18	13:42:02	session_230318_1	delta_cog	down	-244.5	20	20	6
2023/03/18	18:37:07	session_230318_2	delta_pitch	up	23.38	20	20	15
2023/03/18	18:44:05	session_230318_3	delta_cog	down	-244.5	21	20	10
2023/03/18	18:50:34	session_230318_4	delta_pitch	up	23.38	20	20	4
2023/03/18	18:56:13	session_230318_5	delta_cog	down	-244.5	20	20	14
2023/03/19	12:50:57	session_230319_0	delta_pitch	up	23.38	5	5	2
2023/03/19	12:53:40	session_230319_1	delta_cog	down	-244.5	28	20	10
2023/03/19	13:02:10	session_230319_2	delta_pitch	up	23.38	21	20	4
2023/03/19	13:08:16	session_230319_3	delta_cog	down	-244.5	25	20	8
2023/03/19	13:14:22	session_230319_4	delta_pitch	up	23.38	21	20	5
2023/03/19	18:20:29	session_230319_5	delta_pitch	up	23.38	20	20	5
2023/03/19	18:26:41	session_230319_6	delta_cog	down	-244.5	20	20	7
2023/03/19	18:32:39	session_230319_7	delta_pitch	up	23.38	20	20	4
2023/03/19	18:37:37	session_230319_8	harmonicity	high	5.0	20	20	14
2023/03/19	18:41:27	session_230319_9	delta_cog	down	-244.5	22	20	5
2023/03/20	07:49:10	session_230320_0	delta_pitch	up	23.38	20	20	17
2023/03/20	18:34:08	session_230320_1	delta_pitch	up	23.38	20	20	11
2023/03/20	18:40:00	session_230320_2	delta_cog	down	-244.5	23	21	8
2023/03/20	18:45:55	session_230320_3	delta_pitch	up	23.38	20	20	6
2023/03/20	18:51:42	session_230320_4	delta_cog	down	-244.5	21	20	10
2023/03/21	07:52:45	session_230321_0	delta_pitch	up	23.38	20	20	9
2023/03/21	08:01:40	session_230321_1	delta_pitch	up	23.38	2	2	0
2023/03/21	08:04:15	session_230321_2	delta_cog	down	-244.5	13	9	2
2023/03/21	18:39:25	session_230321_3	delta_pitch	up	23.38	20	20	9
2023/03/21	18:46:03	session_230321_4	delta_cog	down	-244.5	22	20	4
2023/03/21	18:51:34	session_230321_5	delta_pitch	up	23.38	21	20	4
2023/03/21	18:57:01	session_230321_6	delta_cog	down	-244.5	20	20	14
2023/03/22	18:42:02	session_230322_0	delta_cog	down	-244.5	20	20	11
2023/03/22	18:46:37	session_230322_1	delta_pitch	up	23.38	20	20	5
2023/03/22	18:52:13	session_230322_2	delta_cog	down	-244.5	20	20	7
2023/03/22	18:56:19	session_230322_3	delta_pitch	up	23.38	20	20	5
2023/03/24	18:42:47	session_230324_0	delta_pitch	up	23.38	22	20	8
2023/03/24	18:49:21	session_230324_1	delta_cog	down	-244.5	22	21	11
2023/03/24	18:55:51	session_230324_2	delta_pitch	up	23.38	20	20	1
2023/03/24	19:03:13	session_230324_3	delta_cog	down	-244.5	20	19	10
2023/03/25	18:10:44	session_230325_0	delta_cog	down	-244.5	20	20	12
2023/03/25	18:15:34	session_230325_1	delta_pitch	up	23.38	20	20	8
2023/03/25	18:22:06	session_230325_2	delta_cog	down	-244.5	21	20	7
2023/03/25	18:27:35	session_230325_3	delta_pitch	up	23.38	20	20	4
2023/03/26	17:46:01	session_230326_0	delta_pitch	up	23.38	20	20	12
2023/03/26	17:52:04	session_230326_1	delta_cog	down	-244.5	23	21	7
2023/03/26	17:59:16	session_230326_2	delta_pitch	up	23.38	20	20	7
2023/03/26	18:04:31	session_230326_3	delta_cog	down	-244.5	23	20	7
2023/03/27	07:59:10	session_230327_0	delta_pitch	up	23.38	21	20	10
2023/03/27	08:07:57	session_230327_1	delta_cog	down	-244.5	10	7	5
2023/03/27	18:30:39	session_230327_2	delta_cog	down	-244.5	22	20	10
2023/03/27	18:37:18	session_230327_3	delta_pitch	up	23.38	20	20	8
2023/03/27	18:43:05	session_230327_4	delta_cog	down	-244.5	22	20	5
2023/03/27	18:48:32	session_230327_5	delta_pitch	up	23.38	20	20	7
2023/03/28	07:55:22	session_230328_0	delta_pitch	up	23.38	20	20	6
2023/03/28	08:02:12	session_230328_1	delta_cog	down	-244.5	9	8	3
2023/03/28	08:07:14	session_230328_2	delta_pitch	up	23.38	20	20	8
2023/03/28	17:59:51	session_230328_3	harmonicity	high	5.0	20	20	19
2023/03/28	18:05:09	session_230328_4	delta_cog	down	-244.5	21	20	9
2023/03/28	18:10:24	session_230328_5	delta_pitch	up	23.38	20	20	7
2023/03/28	18:15:59	session_230328_6	delta_cog	down	-244.5	21	20	11
2023/03/28	18:21:20	session_230328_7	delta_pitch	up	23.38	20	20	4
2023/03/29	12:25:05	session_230329_0	delta_cog	down	-244.5	0	0	0
2023/03/29	12:25:36	session_230329_1	delta_cog	down	-244.5	24	21	13
2023/03/29	12:34:36	session_230329_2	delta_pitch	up	23.38	21	20	13
2023/03/29	18:21:56	session_230329_3	delta_pitch	up	23.38	22	20	12
2023/03/29	18:28:02	session_230329_4	delta_cog	down	-244.5	21	20	12
2023/03/29	18:33:30	session_230329_5	delta_pitch	up	23.38	20	20	7
2023/03/29	18:40:07	session_230329_6	delta_cog	down	-244.5	24	20	13
2023/03/29	18:47:24	session_230329_7	delta_pitch	up	23.38	20	20	6
2023/03/30	07:49:06	session_230330_0	delta_pitch	up	23.38	21	20	10
2023/03/30	07:54:37	session_230330_1	delta_cog	down	-244.5	23	20	10
2023/03/30	08:02:20	session_230330_2	delta_pitch	up	23.38	4	4	0
2023/03/30	08:12:08	session_230330_3	delta_pitch	up	23.38	21	20	8
2023/03/30	08:20:27	session_230330_4	delta_cog	down	-244.5	24	20	6
2023/03/30	08:25:23	session_230330_5	delta_cog	down	-244.5	25	20	5
2023/03/30	18:00:27	session_230330_6	delta_pitch	up	23.38	20	20	12
2023/03/30	18:06:22	session_230330_7	delta_cog	down	-244.5	20	20	8
2023/03/30	18:11:31	session_230330_8	delta_pitch	up	23.38	20	20	6
2023/03/30	18:17:47	session_230330_9	delta_cog	down	-244.5	23	20	11
2023/03/30	18:23:08	session_230330_10	delta_pitch	up	23.38	20	20	4
2023/03/30	18:28:45	session_230330_11	delta_cog	down	-244.5	21	20	5
2023/03/31	07:41:07	session_230331_0	delta_pitch	up	23.38	20	20	6
2023/03/31	07:46:40	session_230331_1	delta_cog	down	-244.5	22	20	13
2023/03/31	07:52:40	session_230331_2	delta_pitch	up	23.38	21	20	7
2023/03/31	07:58:32	session_230331_3	delta_cog	down	-244.5	12	10	4
2023/03/31	18:29:40	session_230331_4	delta_pitch	up	20.53	20	20	11
2023/03/31	18:35:48	session_230331_5	delta_cog	down	-244.5	21	20	10
2023/03/31	18:41:33	session_230331_6	delta_pitch	up	20.53	20	20	12
2023/03/31	18:47:34	session_230331_7	delta_cog	down	-244.5	22	20	10
2023/04/01	07:39:31	session_230401_0	delta_pitch	up	20.53	21	20	7
2023/04/01	07:46:14	session_230401_1	delta_cog	down	-244.5	31	20	10
2023/04/01	07:55:53	session_230401_2	delta_pitch	up	20.53	20	20	7
2023/04/01	08:01:13	session_230401_3	delta_cog	down	-244.5	22	20	11
2023/04/01	17:48:59	session_230401_4	delta_pitch	up	20.53	20	20	11
2023/04/01	17:54:54	session_230401_5	delta_cog	down	-244.5	22	20	5
2023/04/01	18:00:25	session_230401_6	delta_pitch	up	20.53	20	20	8
2023/04/01	18:06:54	session_230401_7	delta_cog	down	-244.5	23	20	1
2023/04/02	07:44:45	session_230402_0	delta_pitch	up	20.53	20	20	8
2023/04/02	07:51:11	session_230402_1	delta_cog	down	-244.5	24	20	5
2023/04/02	08:01:33	session_230402_2	delta_pitch	up	20.53	20	20	5
2023/04/02	08:08:30	session_230402_3	delta_cog	down	-244.5	13	11	4
2023/04/02	18:27:03	session_230402_4	delta_pitch	up	20.53	21	20	12
2023/04/02	18:33:22	session_230402_5	delta_cog	down	-244.5	21	20	5
2023/04/02	18:38:35	session_230402_6	delta_pitch	up	20.53	21	20	6
2023/04/02	18:44:37	session_230402_7	delta_cog	down	-244.5	21	20	12
2023/04/03	18:40:36	session_230403_0	delta_pitch	up	20.53	21	20	5
2023/04/03	18:46:46	session_230403_1	delta_cog	down	-244.5	20	20	8
2023/04/03	18:51:38	session_230403_2	delta_pitch	up	20.53	20	20	9
2023/04/03	18:56:50	session_230403_3	delta_cog	down	-244.5	21	20	10
2023/04/04	07:52:17	session_230404_0	delta_pitch	up	20.53	20	20	8
2023/04/04	08:00:49	session_230404_1	delta_pitch	up	20.53	20	20	8
2023/04/04	18:29:45	session_230404_2	delta_pitch	up	20.53	20	20	11
2023/04/04	18:35:43	session_230404_3	delta_cog	down	-244.5	25	20	9
2023/04/04	18:43:53	session_230404_4	delta_pitch	up	20.53	21	20	7
2023/04/04	18:59:33	session_230404_5	delta_cog	down	-244.5	21	20	11
2023/04/05	07:46:15	session_230405_0	delta_pitch	up	20.53	21	20	11
2023/04/05	07:52:23	session_230405_1	delta_cog	down	-244.5	24	20	10
2023/04/05	07:57:55	session_230405_2	delta_pitch	up	20.53	20	20	10
2023/04/05	08:03:32	session_230405_3	delta_cog	down	-244.5	11	9	4
2023/04/05	18:46:02	session_230405_4	delta_pitch	up	20.53	0	0	0
2023/04/05	18:46:21	session_230405_5	delta_pitch	up	20.53	21	20	13
2023/04/05	19:12:18	session_230405_6	delta_cog	down	-244.5	22	20	4
2023/04/05	19:21:09	session_230405_7	delta_pitch	up	20.53	21	20	8
2023/04/05	19:28:04	session_230405_8	delta_cog	down	-244.5	20	20	9
2023/04/06	12:44:58	session_230406_0	delta_pitch	up	20.53	21	20	13
2023/04/06	12:54:39	session_230406_1	delta_cog	up	0.0	0	0	0
2023/04/06	12:58:02	session_230406_2	delta_pitch	up	20.53	20	20	3
2023/04/06	13:05:19	session_230406_3	delta_cog	down	-244.5	21	20	9
2023/04/06	13:14:01	session_230406_5	delta_cog	down	-244.5	25	20	6
2023/04/06	18:16:50	session_230406_6	delta_pitch	up	20.53	20	20	5
2023/04/06	18:23:09	session_230406_7	delta_cog	down	-244.5	20	20	4
2023/04/06	18:27:30	session_230406_8	delta_pitch	up	20.53	20	20	4
2023/04/06	18:36:22	session_230406_9	delta_cog	down	-244.5	23	20	5
2023/04/07	08:44:46	session_230407_0	delta_pitch	up	11.42	20	20	10
2023/04/07	08:53:04	session_230407_1	delta_cog	down	-84.5	0	0	0
2023/04/07	08:53:24	session_230407_2	delta_cog	down	-84.8	26	20	16
2023/04/07	09:01:09	session_230407_3	delta_pitch	up	11.42	21	20	9
2023/04/07	09:08:07	session_230407_4	delta_cog	down	-84.8	22	20	14
2023/04/07	14:05:40	session_230407_5	delta_pitch	up	11.42	20	20	10
2023/04/07	14:12:56	session_230407_6	delta_cog	down	-84.8	12	11	5
2023/04/07	14:19:40	session_230407_7	delta_pitch	up	11.42	20	20	7
2023/04/07	14:29:11	session_230407_8	delta_cog	down	-84.8	6	6	5
2023/04/07	18:32:39	session_230407_9	delta_pitch	up	11.42	20	20	11
2023/04/07	18:44:17	session_230407_10	delta_pitch	up	11.42	20	20	11
2023/04/08	08:56:30	session_230408_0	delta_pitch	up	11.42	20	20	14
2023/04/08	09:08:00	session_230408_1	delta_pitch	up	11.42	20	20	10
2023/04/08	12:30:31	session_230408_2	delta_pitch	up	11.42	20	20	9
2023/04/08	12:41:29	session_230408_3	delta_pitch	up	11.42	20	20	11
2023/04/08	18:03:23	session_230408_4	delta_pitch	up	11.42	20	20	13
2023/04/08	18:12:00	session_230408_5	delta_cog	down	-84.8	27	20	12
2023/04/08	18:19:20	session_230408_6	delta_pitch	up	11.42	20	20	9
2023/04/09	08:47:46	session_230409_0	delta_pitch	up	11.42	20	20	15
2023/04/09	08:58:29	session_230409_1	delta_pitch	up	11.42	12	11	7
2023/04/09	09:07:39	session_230409_2	delta_cog	down	-84.8	0	0	0
2023/04/09	09:19:04	session_230409_3	delta_cog	down	-84.8	26	20	15
2023/04/09	13:20:54	session_230409_4	delta_pitch	up	11.42	20	20	10
2023/04/09	13:29:52	session_230409_5	delta_pitch	up	11.42	20	20	11
2023/04/09	19:09:40	session_230409_6	delta_pitch	up	11.42	20	20	8
2023/04/09	19:16:57	session_230409_7	delta_cog	down	-84.8	21	20	11
2023/04/09	19:21:55	session_230409_8	delta_pitch	up	11.42	20	20	4
2023/04/09	19:27:48	session_230409_9	delta_cog	down	-84.8	26	20	15
2023/04/10	09:43:59	session_230410_0	delta_pitch	up	11.42	20	20	11
2023/04/10	09:53:36	session_230410_1	delta_pitch	up	11.42	20	20	12
2023/04/10	10:03:30	session_230410_2	delta_cog	down	-84.8	23	20	16
2023/04/10	13:46:56	session_230410_3	delta_pitch	up	11.42	21	20	5
2023/04/10	13:56:24	session_230410_4	delta_cog	down	-84.8	23	20	14
2023/04/10	14:05:36	session_230410_5	delta_pitch	up	11.42	20	20	6
2023/04/10	14:13:10	session_230410_6	delta_cog	down	-84.8	11	11	8
2023/04/10	18:03:39	session_230410_7	delta_pitch	up	11.42	20	20	14
2023/04/10	18:10:14	session_230410_8	delta_cog	down	-84.8	20	20	9
2023/04/10	18:14:48	session_230410_9	delta_pitch	up	11.42	20	20	11
2023/04/10	18:19:58	session_230410_10	delta_cog	down	-84.8	23	20	11
