# Supplementary material for: A harbor seal (Phoca vitulina) shows extensive respiratory control in sound production
Source: BMC Ecol Evol. 2025 Sep 2;25:90. doi: 10.1186/s12862-025-02404-9 (PMC12403956; doi:10.1186/s12862-025-02404-9)
Supplement: Supplementary file 2 — Supplementary Material 2. [file 12862_2025_2404_MOESM2_ESM.zip › pre_experimental_durations.csv]

rec_name	seal	start_time	call_type	duration
20220910_ZOOM0020	Robert	314.31705474925883	snort	0.7932203722531881
20220912_ZOOM0022	Robert	69.23119377419923	snort	0.5356154096699584
20220915_ZOOM0026	Robert	111.38878326296144	snort	0.7359121951786989
20220920_ZOOM0029	Robert	21.570216663972875	snort	0.6679818387006691
20220920_ZOOM0029	Robert	94.66096090145595	snort	0.5321211257445952
20220920_ZOOM0029	Robert	105.17002944908411	snort	0.7585556473380421
20220920_ZOOM0029	Robert	186.73160977596288	snort	0.6283557974218184
20220920_ZOOM0029	Robert	225.39009846542237	snort	0.7302513321388915
20220920_ZOOM0029	Robert	238.065562894441	snort	0.4189038649478789
20220920_ZOOM0029	Robert	249.78423809483942	snort	0.4811733583860871
20220920_ZOOM0029	Robert	270.5856161903254	snort	0.3509735084698491
20220920_ZOOM0029	Robert	272.60654429554694	snort	0.6113732083022683
20220920_ZOOM0029	Robert	289.765722531364	snort	0.5264602627048021
20220921_ZOOM0031	Robert	22.508544667516627	snort	0.4358864540673899
20220921_ZOOM0031	Robert	28.233869787172463	snort	0.5491037148641098
20220921_ZOOM0031	Robert	40.75769192933271	snort	0.447208180147058
20220921_ZOOM0031	Robert	41.89232581225064	snort	0.6340166604616542
20220921_ZOOM0031	Robert	48.745906915220715	snort	0.33965178239017746
20220921_ZOOM0031	Robert	54.65166279258012	snort	0.3566343715096778
20220921_ZOOM0031	Robert	64.16707962351887	snort	0.6170340713421467
20220921_ZOOM0031	Robert	69.43539938688066	snort	0.4132430019080431
20220921_ZOOM0031	Robert	70.57889372092757	snort	0.36229523454952073
20220921_ZOOM0031	Robert	76.40254983761086	snort	0.5906602663978049
20220921_ZOOM0031	Robert	77.66262507259285	snort	0.5906602663978049
20220921_ZOOM0031	Robert	79.01020553222637	snort	0.398148772164447
20220921_ZOOM0031	Robert	84.91032060473037	snort	0.5994107888629543
20220921_ZOOM0031	Robert	91.68433609701087	snort	0.5830688931031318
20220921_ZOOM0031	Robert	92.9322722706995	snort	0.5294066091417449
20220921_ZOOM0031	Robert	94.3017290364959	snort	0.31939406997807396
20220921_ZOOM0031	Robert	104.37740708882417	snort	0.49002925804855124
20220921_ZOOM0031	Robert	105.52735919289975	snort	0.7189296060591914
20220921_ZOOM0031	Robert	107.09860172037571	snort	0.49440451928113305
20220921_ZOOM0031	Robert	108.33680064919483	snort	0.5906602663978049
20220921_ZOOM0031	Robert	113.99168306057094	snort	0.6825407522819091
20220921_ZOOM0031	Robert	115.22550672815747	snort	0.8225491117243564
20220921_ZOOM0031	Robert	116.72622133093115	snort	0.48127873558340184
20220921_ZOOM0031	Robert	117.8758853338626	snort	0.7682096401179308
20220921_ZOOM0031	Robert	128.23536155228678	snort	0.5250313479091631
20220921_ZOOM0031	Robert	129.63773554844767	snort	0.6170340713421467
20220921_ZOOM0031	Robert	130.8038733346539	snort	0.6170340713421467
20220921_ZOOM0031	Robert	142.34162497275005	snort	0.5294066091417449
20220921_ZOOM0031	Robert	149.06871734598016	snort	0.402524033397043
20220921_ZOOM0031	Robert	150.2500378787758	snort	0.4725282131182382
20220921_ZOOM0031	Robert	160.3917077303253	snort	0.4618030404560898
20220921_ZOOM0031	Robert	161.56809021232922	snort	0.6805518490932059
20220921_ZOOM0031	Robert	166.72373605219195	snort	0.37916460163765464
20220921_ZOOM0031	Robert	167.6667864716497	snort	0.46666412509247834
20220921_ZOOM0031	Robert	168.924360939215	snort	0.4812473790016156
20220921_ZOOM0031	Robert	177.6085388759488	snort	0.6368020873657656
20220921_ZOOM0031	Robert	180.84023543074954	snort	0.5736079870928279
20220921_ZOOM0031	Robert	186.60318882500036	snort	0.44235870191059234
20220921_ZOOM0031	Robert	187.55596141373084	snort	0.5249971407290275
20220921_ZOOM0031	Robert	194.0228286923736	snort	0.4618030404561182
20220921_ZOOM0031	Robert	195.22351659755947	snort	0.5055528021835016
20220921_ZOOM0031	Robert	196.40962124883617	snort	0.4241296345241494
20220921_ZOOM0031	Robert	199.6050853163832	snort	0.6623209756608333
20220921_ZOOM0031	Robert	205.00253834608512	snort	0.49583063291078133
20220921_ZOOM0031	Robert	206.16919865881633	snort	0.41319219409228936
20220921_ZOOM0031	Robert	210.43100162881763	snort	0.5104138868198902
20220921_ZOOM0031	Robert	211.66321376990416	snort	0.49249508446575874
20220921_ZOOM0031	Robert	213.03735526154964	snort	0.8215233035482186
20220921_ZOOM0031	Robert	218.89265060440047	snort	0.5104138868198902
20220921_ZOOM0031	Robert	220.025283324677	snort	0.9090228270030423
20220921_ZOOM0031	Robert	222.8848943821879	snort	0.50555280218353
20220921_ZOOM0031	Robert	225.3591864621053	snort	0.32569267063746565
20220921_ZOOM0031	Robert	232.28255216885577	snort	0.40347002481954064
20220921_ZOOM0031	Robert	233.29730358670008	snort	0.638017358524877
20220921_ZOOM0031	Robert	234.91239895713733	snort	0.5881912410019936
20220921_ZOOM0031	Robert	238.3982609100999	snort	0.5264602627047452
20220921_ZOOM0031	Robert	239.3876084504595	snort	0.5152749714562788
20220921_ZOOM0031	Robert	240.97735816677033	snort	0.7048572722750919
20220921_ZOOM0031	Robert	242.81970924395833	snort	0.5881912410019652
20220921_ZOOM0031	Robert	244.27068686603428	snort	0.792356795729944
20220921_ZOOM0031	Robert	247.28695240051584	snort	0.6173577488202682
20220921_ZOOM0031	Robert	249.38207987879562	snort	0.6659685951840686
20220921_ZOOM0031	Robert	254.8274819793881	snort	0.8312454728209673
20220921_ZOOM0031	Robert	256.27122411639294	snort	1.181243566640319
20220921_ZOOM0031	Robert	259.06075584598165	snort	0.3451370091829631
20220921_ZOOM0031	Robert	260.2371383279856	snort	0.9090228270030707
20220921_ZOOM0031	Robert	261.96768445853684	snort	0.9965223504578944
20220921_ZOOM0031	Robert	264.0852679032147	snort	0.6513853412749313
20220921_ZOOM0031	Robert	265.31026123158244	snort	0.8555508960028533
20220921_ZOOM0031	Robert	267.25440776215305	snort	0.9965223504578944
20220921_ZOOM0031	Robert	276.22493202037003	snort	0.6566601126210116
20220921_ZOOM0031	Robert	277.8963281755196	snort	0.894439573093905
20220921_ZOOM0031	Robert	279.6029189633181	snort	0.7874957110935839
20220921_ZOOM0031	Robert	283.19526050960286	snort	0.4763862943652839
20220921_ZOOM0031	Robert	284.8265792869121	snort	0.8555508960028533
20220921_ZOOM0031	Robert	286.34323769346264	snort	0.5104138868198902
20220921_ZOOM0031	Robert	287.6830475963197	snort	0.45208087118334106
20220921_ZOOM0031	Robert	290.309248571124	snort	0.6890587472068432
20220921_ZOOM0031	Robert	292.0475978097046	snort	0.6465242566384859
20220921_ZOOM0031	Robert	300.3645969858055	snort	0.7811990994973712
20220921_ZOOM0031	Robert	301.88170828048163	snort	0.7245904690990415
20220921_ZOOM0031	Robert	305.1298123126499	snort	0.4868342214259087
20220921_ZOOM0031	Robert	307.74535025024977	snort	0.6222188334565999
20220921_ZOOM0031	Robert	333.6879285705981	snort	0.39860894018312365
20220921_ZOOM0031	Robert	334.83514454478376	snort	0.6124966641838796
20220921_ZOOM0031	Robert	337.3576052570569	snort	0.5249971407290559
20220921_ZOOM0031	Robert	340.597352336951	snort	0.43263653263784363
20220921_ZOOM0031	Robert	343.86397846701334	snort	0.41319219409228936
20220921_ZOOM0031	Robert	350.00924250315126	snort	0.763190269110396
20220922_ZOOM0032	Robert	2.3376146715608703	snort	0.7302513321388684
20220922_ZOOM0032	Robert	8.348349020945491	snort	0.7755382364575567
20220922_ZOOM0032	Robert	18.701596323988117	snort	1.369928855640353
20220922_ZOOM0032	Robert	26.91408463197753	snort	0.6340166604616506
20220922_ZOOM0032	Robert	28.043269351436077	snort	0.8604511820551011
20220922_ZOOM0032	Robert	35.190274420280524	snort	0.5774080300632889
20220922_ZOOM0032	Robert	45.03395834382857	snort	0.7925208255770642
20220922_ZOOM0032	Robert	46.345867386938984	snort	0.7698773734177209
20220922_ZOOM0032	Robert	61.771399499896226	snort	0.6226949343819825
20220922_ZOOM0032	Robert	65.01908764464847	snort	0.8151642777364145
20220922_ZOOM0032	Robert	67.64737533524618	snort	0.826486003816072
20220922_ZOOM0032	Robert	73.67320897565443	snort	0.4585299062267296
20220922_ZOOM0032	Robert	74.8733119400997	snort	0.7208926792970374
20220922_ZOOM0032	Robert	82.18117212969723	snort	0.9793293058916532
20220922_ZOOM0032	Robert	83.87377017860824	snort	0.7076078799795198
20220922_ZOOM0032	Robert	85.47579441888188	snort	0.5094776735852662
20220922_ZOOM0032	Robert	93.42828482107426	snort	0.5547645779039527
20220922_ZOOM0032	Robert	94.45290103128461	snort	0.5207993996649236
20220922_ZOOM0032	Robert	95.53412587189332	snort	0.6170340713421325
20220922_ZOOM0032	Robert	97.05537122629927	snort	0.7204564093691772
20220922_ZOOM0032	Robert	99.06002435028125	snort	0.4811733583860729
20220922_ZOOM0032	Robert	104.79348717719542	snort	1.047259662369683
20220922_ZOOM0032	Robert	108.22397017933612	snort	0.7359121951786989
20220922_ZOOM0032	Robert	109.44608676798565	snort	0.6283557974218184
20220922_ZOOM0032	Robert	111.11038050169748	snort	0.6170340713421467
20220922_ZOOM0032	Robert	112.4543609662029	snort	0.6340166604616542
20220922_ZOOM0032	Robert	121.65711456025322	snort	0.49815594750558034
20220922_ZOOM0032	Robert	122.73142481267926	snort	0.7076078799795198
20220922_ZOOM0032	Robert	125.14420619279231	snort	0.792520825577057
20220922_ZOOM0032	Robert	126.98760678869421	snort	0.662320975660819
20220922_ZOOM0032	Robert	129.1379474588881	snort	0.7019470169396698
20220922_ZOOM0032	Robert	131.56079683993798	snort	0.4868342214259087
20220922_ZOOM0032	Robert	132.90171295143068	snort	0.769877373417728
20220922_ZOOM0032	Robert	135.36418837375942	snort	0.6226949343819683
20220922_ZOOM0032	Robert	136.624516212722	snort	1.0868857036485338
20220922_ZOOM0032	Robert	141.48940055899752	snort	0.5830688931031318
20220922_ZOOM0032	Robert	143.0517987579923	snort	0.9736684428518174
20220922_ZOOM0032	Robert	145.3154355449783	snort	0.7415730582185347
20220922_ZOOM0032	Robert	153.7722148736804	snort	0.5830688931031318
20220922_ZOOM0032	Robert	155.70823003330437	snort	0.764216510377878
20220922_ZOOM0032	Robert	157.20835873886094	snort	0.4811733583860871
20220922_ZOOM0032	Robert	164.03095360115495	snort	0.6113732083022967
20220922_ZOOM0032	Robert	167.85934786503216	snort	0.8151642777364145
20220922_ZOOM0032	Robert	169.12738118595547	snort	0.8378077298957294
20220922_ZOOM0032	Robert	178.73921263276634	snort	0.49815594750558034
20220922_ZOOM0032	Robert	186.29528399103282	snort	0.8774337711745943
20220922_ZOOM0032	Robert	187.76710838139022	snort	0.8151642777364145
20220922_ZOOM0032	Robert	197.06727770203454	snort	0.5377819887844169
20220922_ZOOM0032	Robert	199.64297038515997	snort	0.509477673585252
20220922_ZOOM0032	Robert	203.7856201864007	snort	0.4755124953462371
20220922_ZOOM0032	Robert	205.0649752334037	snort	0.5774080300632818
20220922_ZOOM0032	Robert	206.6249352985066	snort	0.9283815385331309
20220922_ZOOM0032	Robert	208.64727793969195	snort	0.43022559102755054
20220922_ZOOM0032	Robert	213.14766405636166	snort	0.40192127582838566
20220922_ZOOM0032	Robert	215.83657517443248	snort	0.4924950844657303
20220922_ZOOM0032	Robert	222.94567441053408	snort	0.5887297561429534
20220922_ZOOM0032	Robert	233.80132049207666	snort	0.5887297561429534
20220922_ZOOM0032	Robert	235.2505014302747	snort	0.5660863039836102
20220922_ZOOM0032	Robert	236.3317262708834	snort	0.9113989494136376
20220922_ZOOM0032	Robert	241.76018018625732	snort	0.764216510377878
20220922_ZOOM0032	Robert	243.81932046093843	snort	0.8491294559754294
20220922_ZOOM0032	Robert	245.1779275904991	snort	0.7245904690990415
20220922_ZOOM0032	Robert	246.54313708395256	snort	0.40758213886820727
20220922_ZOOM0032	Robert	248.02628320038963	snort	0.6793035647803265
20220922_ZOOM0032	Robert	252.98960043041583	snort	0.5377819887844169
20220922_ZOOM0032	Robert	255.2709282354698	snort	0.4189038649478505
20220922_ZOOM0032	Robert	258.2887203818108	snort	0.5547645779039954
20220922_ZOOM0032	Robert	259.5567537027341	snort	0.7302513321388346
20220922_ZOOM0032	Robert	260.82282126073187	snort	0.7698773734176712
20220922_ZOOM0032	Robert	262.23394840560564	snort	0.6793035647803549
20220922_ZOOM0032	Robert	280.46491266225746	snort	0.6396775235015184
20220922_ZOOM0032	Robert	281.78924319568324	snort	0.8151642777364145
20220922_ZOOM0032	Robert	283.1821269213788	snort	0.6113732083023251
20220922_ZOOM0032	Robert	284.19542140550953	snort	0.46985163230641547
20220922_ZOOM0032	Robert	285.5697549643612	snort	0.6906252908599981
20220922_ZOOM0032	Robert	287.75555770083497	snort	0.5887297561429818
20220922_ZOOM0032	Robert	289.03491274783795	snort	0.43022559102757896
20220922_ZOOM0032	Robert	296.3308172231745	snort	0.6793035647803549
20220922_ZOOM0032	Robert	301.80447826772513	snort	0.7076078799794914
20220922_ZOOM0032	Robert	303.2423374798435	snort	0.6283557974218184
20220922_ZOOM0032	Robert	304.9582855127234	snort	0.9779140901316623
20220922_ZOOM0032	Robert	343.9108428739354	snort	0.769877373417728
20220922_ZOOM0032	Robert	345.3715029952018	snort	0.6113732083023251
20220922_ZOOM0032	Robert	357.757079874121	snort	0.6226949343819683
20220922_ZOOM0032	Robert	360.24785961164895	snort	0.9849901689315175
20220922_ZOOM0032	Robert	368.7077742686157	snort	0.5943906191828319
20220922_ZOOM0032	Robert	369.9135380961008	snort	0.7925208255770713
20220922_ZOOM0032	Robert	371.35139730821925	snort	0.7528947842981779
20220922_ZOOM0032	Robert	379.01023100628663	snort	0.5604254409437885
20220922_ZOOM0032	Robert	380.0178646273775	snort	0.6170340713421751
20220922_ZOOM0032	Robert	381.21230672878295	snort	0.8095034146965645
20220922_ZOOM0032	Robert	382.4227869323772	snort	0.6226949343820252
20220922_ZOOM0032	Robert	391.32016791710726	snort	0.5943906191828319
20220922_ZOOM0032	Robert	392.4880428095629	snort	0.6113732083023251
20220922_ZOOM0032	Robert	393.71471298295796	snort	1.2397290057241435
20220922_ZOOM0032	Robert	396.160836563269	snort	0.5264602627047452
20220922_ZOOM0032	Robert	397.1299505022286	snort	0.6113732083022683
20220922_ZOOM0032	Robert	403.76967165113865	snort	1.969980337862978
20220922_ZOOM0032	Robert	417.02096591659995	snort	0.7019470169396982
20220922_ZOOM0032	Robert	418.84179039619363	snort	0.600051482222625
20220922_ZOOM0032	Robert	419.90226634788115	snort	0.7070569080198084
20220922_ZOOM0032	Robert	431.4850881434077	snort	0.42456472798772893
20220922_ZOOM0032	Robert	432.5323478057774	snort	1.7492066793093954
20220922_ZOOM0032	Robert	436.0959499931489	snort	0.7585556473380848
20220922_ZOOM0032	Robert	451.3866370797681	snort	0.7359121951786847
20220922_ZOOM0032	Robert	469.8105430507407	snort	0.854790319015251
20220922_ZOOM0032	Robert	472.09753171883455	snort	0.9113989494135808
20220922_ZOOM0032	Robert	486.43896609253324	snort	0.4811733583861155
20220922_ZOOM0032	Robert	489.15618035165465	snort	0.600051482222625
20220924_ZOOM0037	Robert	107.14238218832952	snort	0.7359121951786989
20220924_ZOOM0037	Robert	119.26326725253554	snort	0.9397032646128025
20220924_ZOOM0037	Robert	127.49956368171088	snort	1.1548160601265778
20220924_ZOOM0037	Robert	136.56665651019972	snort	0.9057380863737876
20220924_ZOOM0037	Robert	137.98187227015876	snort	0.7019470169396982
20220924_ZOOM0037	Robert	139.24990559108207	snort	0.764216510377878
20220924_ZOOM0037	Robert	148.18814873628108	snort	0.9906510319713391
20220924_ZOOM0037	Robert	152.6533339651389	snort	0.6962861538998482
20220924_ZOOM0037	Robert	161.37338992981554	snort	0.6226949343819967
20220924_ZOOM0037	Robert	165.01688745733205	snort	0.5491037148640885
20220924_ZOOM0037	Robert	170.55505018572748	snort	0.5660863039836386
20220924_ZOOM0037	Robert	179.79811797634454	snort	0.8378077298957578
20220924_ZOOM0037	Robert	189.0780772208416	snort	0.9000772233339376
20220924_ZOOM0037	Robert	190.4083800352031	snort	1.27935504700298
20220924_ZOOM0037	Robert	192.1575867145125	snort	0.6509992495811616
20220924_ZOOM0037	Robert	193.38599399415693	snort	0.5547645779039385
20220924_ZOOM0037	Robert	194.64146957851165	snort	0.6906252908599981
20220924_ZOOM0037	Robert	195.77364218647887	snort	0.8321468668559078
20220924_ZOOM0037	Robert	197.17753622035823	snort	0.9057380863737876
20220924_ZOOM0037	Robert	205.53012429533882	snort	0.5830688931031318
20220924_ZOOM0037	Robert	209.1945413575485	snort	0.9906510319713391
20220924_ZOOM0037	Robert	210.87581768037987	snort	0.6679818387006549
20220924_ZOOM0037	Robert	231.6480799709747	snort	0.6283557974218184
20220924_ZOOM0037	Robert	232.8708263875793	snort	0.7076078799795198
20220924_ZOOM0037	Robert	234.51813753217164	snort	0.7415730582185347
20220924_ZOOM0037	Robert	236.88092984605876	snort	0.9170598124534592
20220924_ZOOM0037	Robert	243.5582762120877	snort	0.4755124953462371
20220924_ZOOM0037	Robert	244.86593557428984	snort	0.6170340713421467
20220924_ZOOM0037	Robert	245.96414300401804	snort	0.6906252908600266
20220924_ZOOM0037	Robert	247.99515712574632	snort	0.39626041278853563
20220924_ZOOM0037	Robert	249.18959922715175	snort	1.0529205254095189
20220924_ZOOM0037	Robert	257.78252972692076	snort	0.7359121951786847
20220924_ZOOM0037	Robert	259.2826584324773	snort	0.8661120450949511
20220924_ZOOM0037	Robert	260.56767434252015	snort	0.684964427820205
20220924_ZOOM0037	Robert	305.0841177654777	snort	0.6509992495811616
20220924_ZOOM0037	Robert	312.96415357398314	snort	0.5717471670234318
20220924_ZOOM0037	Robert	322.4645466794241	snort	0.43022559102757896
20220924_ZOOM0037	Robert	323.608041013471	snort	0.8604511820551011
20220924_ZOOM0037	Robert	328.6219559054372	snort	0.37927782366898555
20220924_ZOOM0037	Robert	338.4928570314366	snort	0.7585556473380848
20220924_ZOOM0037	Robert	347.4515315034355	snort	0.600051482222625
20220924_ZOOM0037	Robert	358.78259549610306	snort	0.5207993996648952
20220924_ZOOM0037	Robert	361.79859978676274	snort	0.36795609758934233
20220924_ZOOM0037	Robert	362.8118942708934	snort	0.4132430019080857
20220924_ZOOM0037	Robert	369.3851326759298	snort	0.6170340713421183
20220924_ZOOM0037	Robert	370.72675721637097	snort	0.7076078799794914
20220924_ZOOM0037	Robert	379.08500615439135	snort	0.30568660415116256
20220924_ZOOM0037	Robert	386.7782334825822	snort	1.0529205254095473
20220924_ZOOM0037	Robert	388.7878398617241	snort	0.503816810545402
20220924_ZOOM0037	Robert	396.2712415066012	snort	0.4585299062267154
20220924_ZOOM0037	Robert	397.28453599073185	snort	0.6113732083023251
20220924_ZOOM0037	Robert	398.4167085986991	snort	0.515138536625102
20220924_ZOOM0037	Robert	399.6564376044232	snort	0.6509992495811616
20220924_ZOOM0037	Robert	404.7748342082217	snort	1.0982074297282338
20220924_ZOOM0037	Robert	413.62456786169116	snort	0.6566601126210116
20220924_ZOOM0037	Robert	415.7592014356026	snort	0.6962861538998482
20220924_ZOOM0037	Robert	418.99991572855777	snort	0.5491037148640885
20220924_ZOOM0037	Robert	419.9905667605291	snort	0.7868599625372212
20220924_ZOOM0037	Robert	427.98037139306683	snort	0.7359121951786847
20220924_ZOOM0037	Robert	429.44087405734456	snort	1.0699031145290405
20220924_ZOOM0037	Robert	431.0333007899207	snort	0.9113989494136376
20220924_ZOOM0037	Robert	440.751019117151	snort	0.4302255910275221
20220924_ZOOM0037	Robert	448.3445633369002	snort	0.9736684428518174
20220924_ZOOM0037	Robert	458.1092924859153	snort	0.7642165103779348
20220924_ZOOM0037	Robert	460.9963326362318	snort	0.3792778236690424
20220924_ZOOM0037	Robert	474.8709631101372	snort	0.6113732083023251
20220924_ZOOM0037	Robert	515.5975885252757	snort	0.600051482222625
20220924_ZOOM0037	Robert	517.2958474372265	snort	0.962346716772231
20220924_ZOOM0037	Robert	518.6827588819864	snort	0.45852990622677225
20220924_ZOOM0037	Robert	525.2016010828999	snort	0.48683422142596555
20220924_ZOOM0037	Robert	535.8485629073963	snort	0.8095034146965645
20220924_ZOOM0037	Robert	538.7474129916856	snort	0.3056866041511057
20220924_ZOOM0037	Robert	559.7308514331366	snort	0.5660863039836386
20220924_ZOOM0037	Robert	561.0781368366177	snort	0.40758213886829253
20220926_ZOOM0039	Robert	62.964348671867725	snort	0.6226949343819825
20220926_ZOOM0039	Robert	68.61557756447216	snort	0.8774337711746085
20220926_ZOOM0039	Robert	78.85011799113147	snort	0.5547645779039527
20220926_ZOOM0039	Robert	84.25893060218506	snort	0.63967752350149
20220926_ZOOM0039	Robert	85.436390114471	snort	0.5547645779039527
20220926_ZOOM0039	Robert	88.30644767566794	snort	0.5434428518242811
20220926_ZOOM0039	Robert	98.14774534227985	snort	0.769877373417728
20220926_ZOOM0039	Robert	99.69882181519496	snort	0.39626041278853563
20220926_ZOOM0039	Robert	102.63383727784013	snort	0.6679818387006691
20220926_ZOOM0039	Robert	103.8962097357236	snort	0.7775396490851421
20220926_ZOOM0039	Robert	110.19976642526618	snort	0.6906252908600123
20220926_ZOOM0039	Robert	121.86852227027968	snort	1.1321726079672345
20220926_ZOOM0039	Robert	123.67575279574737	snort	2.387468987050937
20220926_ZOOM0039	Robert	126.55771827989165	snort	0.6453383865413258
20220926_ZOOM0039	Robert	135.4017034680269	snort	0.6057123452624751
20220926_ZOOM0039	Robert	139.37562932199194	snort	0.6057123452624751
20220926_ZOOM0039	Robert	143.2383534578996	snort	0.49815594750560876
20220926_ZOOM0039	Robert	145.31022933047964	snort	0.5943906191828034
20220926_ZOOM0039	Robert	146.7254450904387	snort	0.5207993996649236
20220926_ZOOM0039	Robert	152.76195604459488	snort	0.40192127582835724
20220926_ZOOM0039	Robert	159.2396709410154	snort	0.43588645406737214
20220926_ZOOM0039	Robert	160.463761561625	snort	1.9133717074646484
20220926_ZOOM0039	Robert	166.5611978052144	snort	0.515138536625102
20220926_ZOOM0039	Robert	170.76390296824331	snort	0.8378077298957578
20220926_ZOOM0039	Robert	178.34415608353873	snort	0.5321211257445952
20220926_ZOOM0039	Robert	192.11709494158663	snort	0.5830688931031318
20220926_ZOOM0039	Robert	203.63765235314756	snort	0.7642165103779064
20220926_ZOOM0039	Robert	209.9362210449209	snort	0.6170340713421467
20220926_ZOOM0039	Robert	222.04752479050708	snort	0.49815594750558034
20220926_ZOOM0039	Robert	223.14573222023532	snort	0.7302513321388631
20220926_ZOOM0039	Robert	230.7619519263973	snort	0.5887297561429818
20220926_ZOOM0039	Robert	231.9507331647629	snort	0.5264602627047736
20220926_ZOOM0039	Robert	238.3754988811973	snort	0.6566601126209832
20220926_ZOOM0039	Robert	242.78965738932774	snort	0.36795609758937076
20220926_ZOOM0039	Robert	248.1475222330228	snort	0.9963118950111891
20220926_ZOOM0039	Robert	250.0575778649181	snort	0.36795609758934233
20220926_ZOOM0039	Robert	251.58601088567386	snort	0.7981816886169213
20220926_ZOOM0039	Robert	253.24464375634588	snort	0.6566601126209832
20220926_ZOOM0039	Robert	256.7827126973067	snort	0.33399091935035585
20220926_ZOOM0039	Robert	268.40150594747575	snort	0.509477673585252
20220926_ZOOM0039	Robert	272.20560591024577	snort	0.6453383865413116
20220926_ZOOM0039	Robert	273.22390404879366	snort	0.509477673585252
20220926_ZOOM0039	Robert	274.3554194481384	snort	0.6736427017405049
20220926_ZOOM0039	Robert	277.49719843524747	snort	0.7019470169396982
20220926_ZOOM0039	Robert	281.47249778858395	snort	0.3566343715096991
20220926_ZOOM0039	Robert	282.53107917703335	snort	0.7472339212583847
20220926_ZOOM0039	Robert	295.6196956506289	snort	0.5943906191828319
20220926_ZOOM0039	Robert	297.5500499472131	snort	0.7811990994973712
20220926_ZOOM0039	Robert	298.9486264928955	snort	0.6906252908599981
20220926_ZOOM0039	Robert	312.5507386305862	snort	0.6170340713421751
20220926_ZOOM0039	Robert	313.88670230798755	snort	0.696286153899905
20220926_ZOOM0039	Robert	323.1578954344093	snort	0.6849644278201481
20220926_ZOOM0039	Robert	343.6776119935397	snort	0.7189296060592483
20220926_ZOOM0039	Robert	345.08716689045895	snort	0.46985163230641547
20220926_ZOOM0039	Robert	346.64956508945374	snort	0.5717471670234886
20220926_ZOOM0039	Robert	350.1240203329714	snort	0.7132687430193414
20220926_ZOOM0039	Robert	351.43768393305623	snort	0.42456472798772893
20220926_ZOOM0039	Robert	358.9233604144591	snort	0.6962861538998482
20220926_ZOOM0039	Robert	360.79710608064494	snort	0.6396775235014616
20220926_ZOOM0039	Robert	368.61713251288904	snort	0.7811990994973712
20220926_ZOOM0039	Robert	370.6323997550707	snort	0.6226949343819683
20220926_ZOOM0039	Robert	379.3165365740856	snort	0.6623209756608048
20220926_ZOOM0039	Robert	380.77738261320616	snort	0.5830688931031318
20220926_ZOOM0039	Robert	390.69857440574367	snort	0.5264602627047452
20220926_ZOOM0039	Robert	391.63827767035644	snort	0.8491294559754579
20220926_ZOOM0039	Robert	393.8426981803231	snort	1.3246419513217234
20220926_ZOOM0039	Robert	396.3504605069706	snort	0.36795609758934233
20220926_ZOOM0039	Robert	398.50161800317153	snort	0.6340166604616684
20220926_ZOOM0039	Robert	406.38688638388373	snort	0.5264602627048021
20220926_ZOOM0039	Robert	407.51840153753164	snort	0.7019470169396982
20220926_ZOOM0039	Robert	409.6978338078686	snort	0.7076078799795482
20220926_ZOOM0039	Robert	427.79268416237016	snort	0.5943906191828319
20220926_ZOOM0039	Robert	429.7173775959145	snort	0.7245904690990415
20220926_ZOOM0039	Robert	439.5040680447555	snort	0.7642165103779348
20220926_ZOOM0039	Robert	442.2495866190761	snort	0.6679818387006549
20220926_ZOOM0039	Robert	444.70041107059416	snort	0.8038425516567145
20220926_ZOOM0039	Robert	448.28808357490857	snort	0.8434685929356078
20220926_ZOOM0039	Robert	452.13180957895736	snort	0.5830688931031318
20220926_ZOOM0039	Robert	454.29894908081235	snort	0.8208251407762646
20220926_ZOOM0039	Robert	457.57658878087756	snort	0.6113732083023251
20220926_ZOOM0039	Robert	462.4845865774787	snort	0.4811733583860587
20220926_ZOOM0039	Robert	463.5488288289679	snort	0.7868599625372781
20220926_ZOOM0039	Robert	464.89445619466426	snort	0.6962861538998482
20220926_ZOOM0039	Robert	466.0372933200886	snort	0.9680075798119674
20220926_ZOOM0039	Robert	468.75450757921	snort	0.6396775235015184
20220926_ZOOM0039	Robert	476.15761590248576	snort	0.6340166604616684
20220926_ZOOM0039	Robert	477.6124577037237	snort	0.6566601126210116
20220926_ZOOM0039	Robert	479.74094220670213	snort	0.6283557974218184
20220926_ZOOM0039	Robert	481.9496900098028	snort	0.24341711071292593
20220926_ZOOM0039	Robert	482.2327331617946	snort	0.7076078799794914
20220929_ZOOM0008	Robert	15.49781541431021	snort	0.46985163230640303
20220929_ZOOM0008	Robert	16.573379391879087	snort	1.1887812383655998
20220929_ZOOM0008	Robert	29.125032241410395	snort	0.6453383865413258
20220929_ZOOM0008	Robert	30.557230590488953	snort	0.7868599625372319
20220929_ZOOM0008	Robert	32.09352581027588	snort	0.7076078799795269
20220929_ZOOM0008	Robert	35.733322671543974	snort	0.39626041278853563
20220929_ZOOM0008	Robert	44.01202483090365	snort	0.63967752350149
20220929_ZOOM0008	Robert	45.63669252333664	snort	1.0699031145290334
20220929_ZOOM0008	Robert	49.80551756952794	snort	0.6849644278201765
20220929_ZOOM0008	Robert	51.28620495710788	snort	0.6623209756608333
20220929_ZOOM0008	Robert	66.55045838428313	snort	0.6699094321429868
20220929_ZOOM0008	Robert	70.04926384489126	snort	0.40192127582837145
20220929_ZOOM0008	Robert	73.79624028481783	snort	0.6226949343819825
20220929_ZOOM0008	Robert	79.47540577109274	snort	0.6679818387006691
20220929_ZOOM0008	Robert	80.86797807889243	snort	1.0076336210908465
20220929_ZOOM0008	Robert	82.28885470189132	snort	0.7755382364575638
20220929_ZOOM0008	Robert	84.17143459202767	snort	0.9113989494136234
20220929_ZOOM0008	Robert	89.91189754682135	snort	0.7925208255770713
20220929_ZOOM0008	Robert	91.54294062763444	snort	0.6736427017405049
20220929_ZOOM0008	Robert	96.41445609609097	snort	1.3189810882818307
20220929_ZOOM0008	Robert	101.2917518538199	snort	0.7925208255770713
20220929_ZOOM0008	Robert	112.50523979667187	snort	0.6113732083023109
20220929_ZOOM0008	Robert	113.50155169168305	snort	0.7811990994973854
20220929_ZOOM0008	Robert	114.74694156044701	snort	0.7302513321388631
20220929_ZOOM0008	Robert	116.09703352518497	snort	0.701947016939684
20220929_ZOOM0008	Robert	120.25207822315276	snort	0.4528690431868938
20220929_ZOOM0008	Robert	131.0053208295331	snort	0.7472339212583563
20220929_ZOOM0008	Robert	133.50176143010086	snort	0.5207993996649236
20220929_ZOOM0008	Robert	134.53769936639088	snort	0.7359121951787131
20220929_ZOOM0008	Robert	137.28576721581587	snort	0.6566601126210116
20220929_ZOOM0008	Robert	143.6554385667182	snort	0.5660863039836386
20220929_ZOOM0008	Robert	149.01193485972246	snort	0.6340166604616684
20220929_ZOOM0008	Robert	150.05573499504365	snort	0.7302513321388915
20220929_ZOOM0008	Robert	151.38984527556676	snort	0.5943906191828034
20220929_ZOOM0008	Robert	158.71028433100912	snort	0.8604511820551011
20220929_ZOOM0008	Robert	163.67397973827332	snort	0.5321211257445952
20220929_ZOOM0008	Robert	174.62606707638818	snort	0.5491037148640885
20220929_ZOOM0008	Robert	175.61105724531967	snort	0.8095034146965645
20220929_ZOOM0008	Robert	177.02627300527874	snort	0.8208251407762646
20220929_ZOOM0008	Robert	186.85322632246923	snort	0.5321211257445952
20220929_ZOOM0008	Robert	188.12125964339253	snort	0.7755382364575496
20220929_ZOOM0008	Robert	197.23087925182287	snort	0.7302513321388915
20220929_ZOOM0008	Robert	198.47626912058684	snort	0.8095034146965929
20220929_ZOOM0008	Robert	199.94463398389576	snort	0.5774080300632818
20220929_ZOOM0008	Robert	205.77295462560383	snort	0.5377819887844169
20220930_ZOOM0012	Robert	9.24513411073268	snort	0.6793035647803425
20220930_ZOOM0012	Robert	15.944457383565146	snort	0.566086303983619
20220930_ZOOM0012	Robert	17.206829841448613	snort	0.5547645779039492
20220930_ZOOM0012	Robert	18.316358997256508	snort	0.7359121951787024
20220930_ZOOM0012	Robert	21.39586849092739	snort	0.5887297561429641
20220930_ZOOM0012	Robert	22.62753734548306	snort	0.7981816886169071
20220930_ZOOM0012	Robert	30.576129001050926	snort	0.622694934381979
20220930_ZOOM0012	Robert	31.827179732854724	snort	0.3170083302308271
20220930_ZOOM0012	Robert	38.94815195761665	snort	0.5604254409437814
20220930_ZOOM0012	Robert	40.3421926549941	snort	1.1321726079672416
20220930_ZOOM0012	Robert	41.815687963368234	snort	0.7245904690990344
20220930_ZOOM0012	Robert	44.317789426975835	snort	0.5491037148641098
20220930_ZOOM0012	Robert	53.816212697417285	snort	0.5830688931031318
20220930_ZOOM0012	Robert	54.86347235978698	snort	0.5547645779039527
20220930_ZOOM0012	Robert	55.786193035280284	snort	0.8378077298957578
20220930_ZOOM0012	Robert	57.059887219243436	snort	0.735912195178706
20220930_ZOOM0012	Robert	58.97148748573273	snort	0.36795609758934944
20220930_ZOOM0012	Robert	59.79587725281777	snort	1.086885703648548
20220930_ZOOM0012	Robert	61.56416275797771	snort	0.7415730582185418
20220930_ZOOM0012	Robert	62.76270690489081	snort	0.7811990994973996
20220930_ZOOM0012	Robert	64.35907028212462	snort	1.3982331708395463
20220930_ZOOM0012	Robert	70.01973153478274	snort	0.9453641276526525
20220930_ZOOM0012	Robert	75.64548580255786	snort	0.8208251407762504
20220930_ZOOM0012	Robert	77.34940557754857	snort	0.5943906191828034
20220930_ZOOM0012	Robert	85.03497471361912	snort	1.030277073250204
20220930_ZOOM0012	Robert	86.55386835736357	snort	0.8095034146965787
20220930_ZOOM0012	Robert	96.9654728544591	snort	0.6057123452624751
20220930_ZOOM0012	Robert	98.5731579577726	snort	0.7076078799795198
20220930_ZOOM0012	Robert	118.38569543115369	snort	0.7925208255770713
20220930_ZOOM0012	Robert	119.77260687591357	snort	0.6283557974218326
20220930_ZOOM0012	Robert	122.41402231956232	snort	0.5717471670234602
20220930_ZOOM0012	Robert	127.67328887932585	snort	0.6566601126209974
20220930_ZOOM0012	Robert	136.1670043997389	snort	0.6057123452624751
20221003_ZOOM0017	Robert	7.641521575995905	snort	0.8038425516567385
20221003_ZOOM0017	Robert	18.260316638475707	snort	0.6679818387006726
20221003_ZOOM0017	Robert	27.950840854430567	snort	0.5377819887844346
20221003_ZOOM0017	Robert	29.258500216632722	snort	0.6283557974218184
20221003_ZOOM0017	Robert	30.339725057241434	snort	0.7755382364575567
20221003_ZOOM0017	Robert	31.851175488877697	snort	1.1095291558078948
20221003_ZOOM0017	Robert	33.751230666750665	snort	1.692598048911023
20221003_ZOOM0017	Robert	39.91394610302629	snort	0.5887297561429605
20221003_ZOOM0017	Robert	46.61159363915543	snort	0.8038425516567358
20221003_ZOOM0017	Robert	47.95887904263644	snort	0.9000772233339518
20221003_ZOOM0017	Robert	49.374094802595486	snort	0.7019470169396911
20221003_ZOOM0017	Robert	61.48177331375277	snort	0.6736427017405049
20221003_ZOOM0017	Robert	62.61394592172	snort	0.8434685929355936
20221003_ZOOM0017	Robert	64.11973549031643	snort	0.3453126454300133
20221003_ZOOM0017	Robert	66.43929623579466	snort	1.6076851033134716
20221003_ZOOM0017	Robert	68.93541890587257	snort	0.5207993996649236
20221003_ZOOM0017	Robert	74.4428782623768	snort	0.6849644278201765
20221003_ZOOM0017	Robert	75.64298122682206	snort	0.6736427017405049
20221003_ZOOM0017	Robert	76.87704936950635	snort	0.5943906191827892
20221003_ZOOM0017	Robert	78.1054566491508	snort	0.6170340713421467
20221003_ZOOM0017	Robert	79.5816682661195	snort	0.7642165103778922
20221003_ZOOM0017	Robert	83.62061967093386	snort	0.5321211257446095
20221003_ZOOM0017	Robert	84.5578565787965	snort	1.052920525409533
20221003_ZOOM0017	Robert	90.32062608534476	snort	0.5151385366250878
20221003_ZOOM0017	Robert	91.26032934995756	snort	0.8378077298957578
20221003_ZOOM0017	Robert	92.52270180784103	snort	0.8038425516567287
20221003_ZOOM0017	Robert	94.41723504451122	snort	0.3226691932706558
20221003_ZOOM0017	Robert	95.67280401285203	snort	1.8001544466679036
20221003_ZOOM0017	Robert	99.0166912033943	snort	0.8038425516567287
20221003_ZOOM0017	Robert	100.60793680101082	snort	0.5717471670234602
20221003_ZOOM0017	Robert	101.604248696022	snort	0.7359121951786989
20221003_ZOOM0017	Robert	105.04190135756689	snort	0.5943906191827892
20221003_ZOOM0017	Robert	106.09704968684706	snort	0.8151642777364003
20221003_ZOOM0017	Robert	114.3606331801696	snort	0.6057123452624751
20221003_ZOOM0017	Robert	115.4248754316588	snort	0.7981816886168929
20221003_ZOOM0017	Robert	116.82824022252032	snort	1.2340681426842934
20221003_ZOOM0017	Robert	118.94264403359817	snort	0.8038425516567429
20221003_ZOOM0017	Robert	120.3463248360171	snort	1.0755639775688763
20221003_ZOOM0017	Robert	122.08420978924681	snort	0.5887297561429676
20221004_ZOOM0020	Robert	26.511581647155655	snort	0.6962861538998517
20221004_ZOOM0020	Robert	33.19154532549075	snort	0.543442851824274
20221004_ZOOM0020	Robert	34.53883072897176	snort	1.0359379362900256
20221004_ZOOM0020	Robert	44.399863357344884	snort	0.8151642777364074
20221004_ZOOM0020	Robert	47.275581781581664	snort	0.8095034146965787
20221004_ZOOM0020	Robert	49.2492150467747	snort	0.63967752350149
20221004_ZOOM0020	Robert	51.33606557276446	snort	0.3792778236690211
20221004_ZOOM0020	Robert	59.63019367428058	snort	0.8774337711746156
20221004_ZOOM0020	Robert	61.21822494609726	snort	1.8058153097077465
20221004_ZOOM0020	Robert	63.38633549035452	snort	0.9736684428518245
20221004_ZOOM0020	Robert	68.11629996955166	snort	0.8830946342144443
20221004_ZOOM0020	Robert	70.25610619860974	snort	0.7585556473380564
20221004_ZOOM0020	Robert	75.26595213097879	snort	0.6736427017405049
20221004_ZOOM0020	Robert	80.20637693552094	snort	0.5717471670234602
20221004_ZOOM0020	Robert	81.20567837228398	snort	1.5510764729151134
20221004_ZOOM0020	Robert	84.36009692768607	snort	0.7472339212583705
20221004_ZOOM0020	Robert	85.69606060508741	snort	1.0755639775688763
20221004_ZOOM0020	Robert	88.4139292419333	snort	0.95668585373231
20221004_ZOOM0020	Robert	91.02757618788839	snort	0.7359121951787131
20221004_ZOOM0020	Robert	97.8280898474199	snort	0.7019470169396982
20221004_ZOOM0020	Robert	99.25528171118313	snort	1.0302770732501898
20221004_ZOOM0020	Robert	101.31283738698862	snort	0.8491294559754294
20221004_ZOOM0020	Robert	103.85421087672856	snort	2.620979587444154
20221004_ZOOM0020	Robert	107.82046793194391	snort	1.6190068293931432
20221004_ZOOM0020	Robert	110.44144751938806	snort	0.5264602627047594
20221004_ZOOM0020	Robert	113.06624318337661	snort	0.7981816886169071
20221004_ZOOM0020	Robert	114.55505016285353	snort	1.0076336210908323
20221004_ZOOM0020	Robert	118.36812783764343	snort	0.5943906191828034
20221004_ZOOM0020	Robert	124.20778547284102	snort	0.7755382364575496
20221004_ZOOM0020	Robert	127.64724610809108	snort	0.390599549748714
20221004_ZOOM0020	Robert	131.98995459443796	snort	1.5227721577159627
20221004_ZOOM0020	Robert	136.17231505906287	snort	0.7585556473380564
20221004_ZOOM0020	Robert	138.64045134443148	snort	1.1661377862062636
20221004_ZOOM0020	Robert	140.31672118194746	snort	0.905738086373816
20221004_ZOOM0020	Robert	141.76024125710572	snort	0.7925208255770713
20221004_ZOOM0020	Robert	143.14980616526756	snort	0.6113732083023251
20221004_ZOOM0020	Robert	144.54670371491846	snort	0.515138536625102
20221004_ZOOM0020	Robert	145.8896549476053	snort	0.63967752350149
20221004_ZOOM0020	Robert	147.19731430980747	snort	0.6340166604616684
20221004_ZOOM0020	Robert	148.34830443455778	snort	0.7132687430193698
20221004_ZOOM0020	Robert	150.9179912473505	snort	0.5264602627047736
20221004_ZOOM0020	Robert	153.3857824465155	snort	0.6793035647803549
20221006_ZOOM0023	Robert	26.812431909300656	snort	0.43022559102755054
20221006_ZOOM0023	Robert	37.24018376993346	snort	0.8988538911088781
20221006_ZOOM0023	Robert	39.09393052994975	snort	0.9595162852522279
20221006_ZOOM0023	Robert	46.240754505957895	snort	0.7613860788579743
20221006_ZOOM0023	Robert	48.30670741616963	snort	0.5915601876628784
20221006_ZOOM0023	Robert	50.293665139223776	snort	0.8717729081347727
20221006_ZOOM0023	Robert	59.49357930004913	snort	0.670812270220587
20221006_ZOOM0023	Robert	61.24531972630785	snort	0.63967752350149
20221006_ZOOM0023	Robert	69.47378474460392	snort	1.0132944841306823
20221006_ZOOM0023	Robert	71.12109588919624	snort	0.6538296811010866
20221006_ZOOM0023	Robert	74.1041034079331	snort	0.9849901689315033
20221006_ZOOM0023	Robert	86.26618473397927	snort	0.5349515572645203
20221006_ZOOM0023	Robert	87.67997913609409	snort	1.403894033879368
20221006_ZOOM0023	Robert	90.85031400551216	snort	0.5292906942246702
20221006_ZOOM0023	Robert	93.66478506525898	snort	0.6028819137425501
20221006_ZOOM0023	Robert	95.16565840331873	snort	0.9057380863738018
20221006_ZOOM0023	Robert	97.73828448493101	snort	0.9312119700530559
20221006_ZOOM0023	Robert	103.92456471844838	snort	0.9227206754933093
20221006_ZOOM0023	Robert	105.58602281671196	snort	0.6509992495811616
20221006_ZOOM0023	Robert	106.89934304195395	snort	0.6821339963002657
20221006_ZOOM0023	Robert	109.92300926313655	snort	0.8010121201368321
20221006_ZOOM0023	Robert	117.56435505935453	snort	0.8434685929355936
20221006_ZOOM0023	Robert	118.91488044080165	snort	0.6877948593401015
20221006_ZOOM0023	Robert	122.74753628588056	snort	0.46419076926656544
20221006_ZOOM0023	Robert	126.2708994538836	snort	0.3566343715096849
20221006_ZOOM0023	Robert	127.7952126109144	snort	1.0048031895709357
20221006_ZOOM0023	Robert	143.20623529685892	snort	0.6849644278201765
20221006_ZOOM0023	Robert	144.50462759873454	snort	0.8661120450949511
20221006_ZOOM0023	Robert	145.9214867260507	snort	0.9432018899289005
20221006_ZOOM0023	Robert	159.4505589042467	snort	0.8179947092563395
20221006_ZOOM0023	Robert	170.64501947084634	snort	0.5519341463840419
20221006_ZOOM0023	Robert	171.88474847657048	snort	0.8349772983758612
20221006_ZOOM0023	Robert	189.78576993034775	snort	0.6821339963002799
20221006_ZOOM0023	Robert	192.07481326419477	snort	0.5009863790255054
20221006_ZOOM0023	Robert	192.60693438993937	snort	0.7104383114994732
20221006_ZOOM0023	Robert	197.10035980350753	snort	0.36229523454952073
20221006_ZOOM0023	Robert	214.76285965170166	snort	0.8123338462164895
20221006_ZOOM0023	Robert	223.1716390338997	snort	0.6287675208250221
20221006_ZOOM0023	Robert	225.16106847440057	snort	0.8434685929355794
20221006_ZOOM0023	Robert	233.43864357616968	snort	0.8236555722961612
20221006_ZOOM0023	Robert	234.68686387645357	snort	1.3699288556403815
20221006_ZOOM0023	Robert	237.87263513174796	snort	0.684964427820205
20221006_ZOOM0023	Robert	240.39531484954304	snort	0.3566343715096991
20221025_ZOOM0050	Robert	35.509846816513296	snort	1.0642422514892047
20221025_ZOOM0050	Robert	63.24442483575538	snort	0.40758213886820727
20221025_ZOOM0050	Robert	121.12380313138624	snort	0.701947016939684
20221025_ZOOM0050	Robert	130.2637728564274	snort	0.6000514822226535
20221025_ZOOM0050	Robert	140.5489901174169	snort	0.515138536625102
20221025_ZOOM0050	Robert	146.12577115241203	snort	0.5547645779039669
20221025_ZOOM0050	Robert	152.72716839761748	snort	0.5943906191828034
20221025_ZOOM0050	Robert	159.5960573665345	snort	0.5321211257445952
20221025_ZOOM0050	Robert	170.76746938336092	snort	0.4415473171072506
20221025_ZOOM0050	Robert	208.49349972843314	snort	0.5377819887844453
20221025_ZOOM0050	Robert	214.9382106563921	snort	0.6226949343819967
20221025_ZOOM0050	Robert	227.72210128185517	snort	0.7189296060591914
20221025_ZOOM0050	Robert	233.7237645822358	snort	0.7585556473380564
20221025_ZOOM0050	Robert	250.6598800149841	snort	0.6113732083022967
20221025_ZOOM0050	Robert	255.5702891853729	snort	0.6057123452625035
20221025_ZOOM0050	Robert	260.37132438730674	snort	0.6170340713421751
20221025_ZOOM0050	Robert	272.8837014606321	snort	0.40758213886817884
20221025_ZOOM0050	Robert	278.19064384072215	snort	0.5887297561429818
20221025_ZOOM0050	Robert	284.51284122627743	snort	0.5264602627048021
20221025_ZOOM0050	Robert	293.42023517316886	snort	0.4755124953462655
20221025_ZOOM0050	Robert	298.5682718603196	snort	0.41890386494793574
20221025_ZOOM0050	Robert	300.69974175660917	snort	0.46419076926656544
20221025_ZOOM0050	Robert	313.6346581134495	snort	0.5774080300632818
20221025_ZOOM0050	Robert	322.15941161501746	snort	0.39059954974874245
20221025_ZOOM0050	Robert	333.7547288758894	snort	0.5830688931031318
20221025_ZOOM0050	Robert	335.45298778784024	snort	0.509477673585252
20221025_ZOOM0050	Robert	349.31697395050463	snort	0.6623209756608617
20221025_ZOOM0050	Robert	359.4774443508432	snort	0.5264602627047452
20221025_ZOOM0050	Robert	361.0192245421514	snort	0.4755124953462655
20221025_ZOOM0050	Robert	368.0587415596713	snort	0.5434428518242953
20221025_ZOOM0050	Robert	375.18135367491993	snort	0.44154731710722217
20221025_ZOOM0050	Robert	381.85836786128664	snort	0.3283300563105058
20221025_ZOOM0050	Robert	383.8396699252293	snort	0.4755124953462655
20221025_ZOOM0050	Robert	391.14146913641815	snort	0.48683422142596555
20221025_ZOOM0050	Robert	395.4441405170719	snort	0.5038168105454588
20221025_ZOOM0050	Robert	405.675190062514	snort	0.4981559475055519
20221025_ZOOM0050	Robert	412.95973416484134	snort	0.4302255910275221
20221025_ZOOM0050	Robert	423.6939768995055	snort	0.3849386867088924
20221025_ZOOM0050	Robert	438.4204396886977	snort	0.40758213886817884
20221025_ZOOM0050	Robert	451.1954497801026	snort	0.30568660415116256
20221025_ZOOM0050	Robert	481.1136957083316	snort	0.43588645406737214
20221025_ZOOM0050	Robert	487.29234607341823	snort	0.509477673585252
20221025_ZOOM0050	Robert	493.3693085003916	snort	0.5660863039836386
20221025_ZOOM0050	Robert	502.9184706155661	snort	0.44154731710722217
20221025_ZOOM0050	Robert	513.9721625953119	snort	0.4698516323064723
20221025_ZOOM0050	Robert	520.318613407121	snort	0.37927782366898555
20221025_ZOOM0050	Robert	528.9605701352929	snort	0.45852990622665857
20221025_ZOOM0050	Robert	535.365719945111	snort	0.5151385366251588
20221025_ZOOM0050	Robert	540.9255183909867	snort	0.520799399664952
20221025_ZOOM0050	Robert	543.4733225064621	snort	0.4189038649478789
20221026_ZOOM0052	Robert	31.4610760894492	snort	0.3736169606291888
20221026_ZOOM0052	Robert	32.5367598689081	snort	0.36229523454952073
20221026_ZOOM0052	Robert	33.86706268326961	snort	0.33965178239017035
20221026_ZOOM0052	Robert	35.163400319392096	snort	0.4189038649478789
20221026_ZOOM0052	Robert	36.748209661195176	snort	0.3226691932706629
20221026_ZOOM0052	Robert	45.237354574995564	snort	0.4189038649478789
20221026_ZOOM0052	Robert	46.58463997847658	snort	0.63967752350149
20221026_ZOOM0052	Robert	48.6055680836981	snort	0.5321211257446024
20221026_ZOOM0052	Robert	55.855625622550754	snort	0.5774080300632889
20221026_ZOOM0052	Robert	63.4910140011207	snort	0.4245647279877076
20221026_ZOOM0052	Robert	71.33108429637177	snort	0.5547645779039385
20221026_ZOOM0052	Robert	81.39960999828645	snort	0.40758213886820727
20221026_ZOOM0052	Robert	102.81191823188182	snort	0.4132430019080431
20221026_ZOOM0052	Robert	108.0814275837319	snort	0.3962604127885214
20221026_ZOOM0052	Robert	113.42260378536535	snort	0.40758213886820727
20221026_ZOOM0052	Robert	125.33143909854215	snort	0.39626041278853563
20221026_ZOOM0052	Robert	151.6145430394465	snort	0.44154731710722217
20221026_ZOOM0052	Robert	159.84457125366993	snort	0.43022559102755054
20221026_ZOOM0052	Robert	166.03049904849436	snort	0.43588645406740056
20221026_ZOOM0052	Robert	167.23060201293964	snort	0.6283557974218184
20221026_ZOOM0052	Robert	173.8853780853625	snort	0.4811733583860871
20221026_ZOOM0052	Robert	185.498036396897	snort	0.42456472798772893
20221026_ZOOM0052	Robert	191.1549379285058	snort	0.49249508446575874
20221026_ZOOM0052	Robert	192.14751333021164	snort	0.5434428518242953
20221026_ZOOM0052	Robert	221.65089446384275	snort	0.36795609758934233
20221026_ZOOM0052	Robert	229.4387337301825	snort	0.43588645406740056
20221026_ZOOM0052	Robert	234.42584156081713	snort	0.5377819887844453
20221026_ZOOM0052	Robert	239.54805596617044	snort	0.4132430019080289
20221026_ZOOM0052	Robert	244.15627838744183	snort	0.3113474671910126
20221026_ZOOM0052	Robert	247.08860544207698	snort	0.6623209756608333
20221026_ZOOM0052	Robert	248.39871803603165	snort	0.5774080300632818
20221026_ZOOM0052	Robert	254.7248844065966	snort	0.5491037148641169
20221026_ZOOM0052	Robert	260.48805933570685	snort	0.5264602627047452
20221026_ZOOM0052	Robert	267.9287743556404	snort	0.6057123452624751
20221026_ZOOM0052	Robert	269.08925127880684	snort	0.7302513321388915
20221026_ZOOM0052	Robert	276.6173324760905	snort	0.8321468668559078
20221026_ZOOM0052	Robert	282.8067472864524	snort	0.3226691932706558
20221026_ZOOM0052	Robert	294.20429280247316	snort	0.4189038649478789
20221026_ZOOM0052	Robert	309.14350170423575	snort	0.6623209756608617
20221026_ZOOM0052	Robert	314.85957786675385	snort	0.4302255910275221
20221026_ZOOM0052	Robert	330.9822992968507	snort	0.5151385366250452
20221026_ZOOM0052	Robert	337.49025465416946	snort	0.5491037148641453
20221026_ZOOM0052	Robert	343.10753014449944	snort	0.4868342214259087
20221026_ZOOM0052	Robert	349.6097121313172	snort	0.769877373417728
20221026_ZOOM0052	Robert	392.3137513811564	snort	0.7472339212583847
20221026_ZOOM0052	Robert	395.27864810631405	snort	0.9113989494136376
20221026_ZOOM0052	Robert	406.3811873747843	snort	0.5207993996648952
20221026_ZOOM0052	Robert	427.1779937537634	snort	0.7076078799795482
20221026_ZOOM0052	Robert	436.834310237555	snort	0.4755124953462655
20221026_ZOOM0052	Robert	442.60250466022603	snort	0.7755382364575212
20221026_ZOOM0052	Robert	445.8725588662195	snort	0.4132430019080289
20221026_ZOOM0052	Robert	462.2797431575732	snort	0.5321211257445952
20221026_ZOOM0052	Robert	482.604636825502	snort	0.49249508446575874
20221026_ZOOM0052	Robert	485.9331117854646	snort	0.46419076926656544
20221026_ZOOM0052	Robert	492.1234174430735	snort	0.5717471670234886
20221026_ZOOM0052	Robert	512.2948264394475	snort	0.3396517823902059
20221026_ZOOM0052	Robert	513.2973426733438	snort	0.4075821379113904
20221027_ZOOM0057	Robert	22.85233121629531	snort	0.43022559102755054
20221027_ZOOM0057	Robert	27.7905929170752	snort	0.4189038649478789
20221027_ZOOM0057	Robert	48.192593228342666	snort	0.49815594750558034
20221027_ZOOM0057	Robert	54.91134975928363	snort	0.39626041278853563
20221027_ZOOM0057	Robert	63.404900570871334	snort	0.5264602627047665
20221027_ZOOM0057	Robert	70.36095601869447	snort	0.63401666046164
20221027_ZOOM0057	Robert	79.17061056372218	snort	0.2830431519918051
20221027_ZOOM0057	Robert	88.1677476193017	snort	0.7359121951786989
20221027_ZOOM0057	Robert	89.82071962693385	snort	0.6226949343819825
20221027_ZOOM0057	Robert	91.42138193962572	snort	0.7359121951786989
20221027_ZOOM0057	Robert	101.09940791281925	snort	0.5717471670234602
20221027_ZOOM0057	Robert	122.20172639940195	snort	0.4755124953462371
20221027_ZOOM0057	Robert	133.61785761983967	snort	0.3849386867088356
20221027_ZOOM0057	Robert	139.67406954211987	snort	0.36229523454952073
20221027_ZOOM0057	Robert	140.73831179360906	snort	0.5434428518242669
20221027_ZOOM0057	Robert	142.09691892316974	snort	0.503816810545402
20221027_ZOOM0057	Robert	152.34012347231868	snort	0.5887297561429534
20221027_ZOOM0057	Robert	161.69208591357426	snort	0.31134746719098416
20221027_ZOOM0057	Robert	162.7619890281033	snort	0.6057123452624467
20221027_ZOOM0057	Robert	171.96178579208873	snort	0.7076078799794914
20221027_ZOOM0057	Robert	199.89947240907642	snort	0.7076078799795198
20221027_ZOOM0057	Robert	201.2580795386371	snort	0.4924950844657303
20221027_ZOOM0057	Robert	202.26208491552157	snort	0.5264602627047736
20221027_ZOOM0057	Robert	205.12760963572143	snort	0.5887297561429534
20221027_ZOOM0057	Robert	230.82903192672188	snort	0.5943906191828034
20221027_ZOOM0057	Robert	247.82812909846612	snort	0.31134746719098416
20221027_ZOOM0057	Robert	264.3066605683366	snort	0.45852990622677225
20221027_ZOOM0057	Robert	275.6983395585293	snort	0.43588645406737214
20221027_ZOOM0057	Robert	282.0457454454657	snort	0.6793035647803549
20221027_ZOOM0057	Robert	311.0055549840538	snort	0.5830688931031318
20221027_ZOOM0057	Robert	320.1707089449948	snort	0.5547645779039385
20221027_ZOOM0057	Robert	332.7475440605843	snort	0.509477673585252
20221027_ZOOM0057	Robert	333.9363252989499	snort	0.4811733583861155
20221027_ZOOM0057	Robert	345.9416436063215	snort	0.7925208255770713
20221027_ZOOM0057	Robert	355.24854277625826	snort	0.49249508446575874
20221027_ZOOM0057	Robert	357.2355057032408	snort	0.5038168105454588
20221027_ZOOM0057	Robert	376.3372730123888	snort	0.4189038649478789
20221027_ZOOM0057	Robert	384.4236920823455	snort	0.42456472798772893
20221027_ZOOM0057	Robert	386.9355297114512	snort	0.4585299062267154
20221031_ZOOM0002	Robert	37.93371180562545	snort	0.5158461445050762
20221031_ZOOM0002	Robert	46.015007791265994	snort	0.5434428518242669
20221031_ZOOM0002	Robert	51.414625276773464	snort	0.4520045665022323
20221031_ZOOM0002	Robert	52.984639961156084	snort	0.6376492991727929
20221031_ZOOM0002	Robert	60.522493469340795	snort	0.6699353396372416
20221031_ZOOM0002	Robert	66.68011874767049	snort	0.49236211708279143
20221031_ZOOM0002	Robert	73.76896053734883	snort	0.468147586734446
20221031_ZOOM0002	Robert	74.88282893337218	snort	1.0573678252105765
20221031_ZOOM0002	Robert	81.11417225126257	snort	0.35514644510890037
20221031_ZOOM0002	Robert	92.68131161263307	snort	0.6941498699855657
20221031_ZOOM0002	Robert	115.61669268314118	snort	0.503109202665442
20221031_ZOOM0002	Robert	122.4533349346243	snort	0.5488626878955642
20221031_ZOOM0002	Robert	129.13184582578504	snort	0.4439330563861006
20221031_ZOOM0002	Robert	134.9460842884926	snort	0.30671738441222374
20221031_ZOOM0002	Robert	135.87430795184542	snort	0.9282236633527816
20221031_ZOOM0002	Robert	141.95306227425	snort	0.443933056386129
20221031_ZOOM0002	Robert	146.42718838879466	snort	0.5488626878955642
20221031_ZOOM0002	Robert	150.7675750171381	snort	0.6215062789405579
20221031_ZOOM0002	Robert	151.90770114693345	snort	0.47763531898618794
20221031_ZOOM0002	Robert	157.77570170565534	snort	0.815222521727236
20221031_ZOOM0002	Robert	159.29314560748426	snort	0.452004566502211
20221031_ZOOM0002	Robert	161.3352376668604	snort	0.5004336271989018
20221031_ZOOM0002	Robert	162.6347507955543	snort	0.9927957442816933
20221031_ZOOM0002	Robert	176.47012200780455	snort	0.89593762288834
20221031_ZOOM0002	Robert	183.436288840495	snort	0.6780068497533591
20221031_ZOOM0002	Robert	184.64861783425923	snort	0.8636515824238984
20221031_ZOOM0002	Robert	191.07708342897436	snort	0.509477673585252
20221031_ZOOM0002	Robert	192.2222038333907	snort	0.5650057081277851
20221031_ZOOM0002	Robert	196.05617113854353	snort	0.5730772182438955
20221031_ZOOM0002	Robert	200.90367236145244	snort	0.9040091330044788
20221031_ZOOM0002	Robert	207.53174297423894	snort	0.5407911777794538
20221031_ZOOM0002	Robert	233.98240116019426	snort	0.6295777890566967
20221031_ZOOM0002	Robert	241.7261839720375	snort	0.5004336271989018
20221031_ZOOM0002	Robert	243.26075113438654	snort	0.6050047373825009
20221031_ZOOM0002	Robert	246.15351323752353	snort	0.6699353396372203
20221031_ZOOM0002	Robert	253.57259184168896	snort	0.5004336271989018
20221031_ZOOM0002	Robert	256.4541209531407	snort	0.5569341980116747
20221031_ZOOM0002	Robert	263.08473064033524	snort	0.6780068497533307
20221031_ZOOM0002	Robert	268.76606256757026	snort	0.460076076618293
20221031_ZOOM0002	Robert	269.92836002429027	snort	0.5650057081277851
20221031_ZOOM0002	Robert	273.4914691325555	snort	0.6814263884202774
20221031_ZOOM0002	Robert	293.4774905445468	snort	0.5730772182438955
20221031_ZOOM0002	Robert	296.5204498583207	snort	0.6860783598694411
20221031_ZOOM0002	Robert	302.95042083757505	snort	0.8232940318433748
20221031_ZOOM0002	Robert	311.7857016603294	snort	0.6215062789405579
20221031_ZOOM0002	Robert	313.08521478902327	snort	0.5972917485922267
20221031_ZOOM0002	Robert	314.36858489748494	snort	0.3793609754572458
20221031_ZOOM0002	Robert	316.0218539285382	snort	0.4277900361539082
20221031_ZOOM0002	Robert	316.6836435038151	snort	0.20178775290276008
20221031_ZOOM0002	Robert	324.6347824771793	snort	0.5986362664626768
20221031_ZOOM0002	Robert	325.7578351131684	snort	0.26635983383170014
20221031_ZOOM0002	Robert	327.4770667679001	snort	0.6215062789405579
20221031_ZOOM0002	Robert	335.85342038789724	snort	0.8555800723077596
20221102_ZOOM0008	Robert	25.55719335208286	snort	0.350973508469842
20221102_ZOOM0008	Robert	41.15505174032053	snort	0.4585299062267367
20221102_ZOOM0008	Robert	91.51313618606774	snort	0.37361696062917815
20221102_ZOOM0008	Robert	96.12888523501776	snort	0.5943906191828034
20221102_ZOOM0008	Robert	103.88892675717221	snort	0.44154731710722217
20221102_ZOOM0008	Robert	111.34791270920988	snort	0.4755124953462371
20221102_ZOOM0008	Robert	117.4415873402757	snort	0.4132430019080431
20221102_ZOOM0008	Robert	126.44624507043429	snort	0.37361696062919236
20221102_ZOOM0008	Robert	129.52009370106535	snort	0.45852990622674383
20221102_ZOOM0008	Robert	131.35705549441997	snort	0.5887297561429818
20221102_ZOOM0008	Robert	145.84119595274998	snort	0.6509992495811616
20221102_ZOOM0008	Robert	152.77500780811204	snort	0.5547645779039385
20221102_ZOOM0008	Robert	158.14744647501783	snort	0.5830688931031318
20221102_ZOOM0008	Robert	164.38752971558156	snort	0.5547645779039385
20221102_ZOOM0008	Robert	169.83279092849034	snort	0.5717471670234318
20221102_ZOOM0008	Robert	177.31312066729237	snort	0.5717471670234318
20221102_ZOOM0008	Robert	210.67809332582866	snort	0.5264602627047736
20221102_ZOOM0008	Robert	212.13293512706656	snort	0.5038168105454304
20221102_ZOOM0008	Robert	213.23680341983462	snort	0.5887297561429534
20221102_ZOOM0008	Robert	218.12087034950665	snort	0.5660863039836102
20221102_ZOOM0008	Robert	224.28582485474462	snort	0.5434428518242953
20221102_ZOOM0008	Robert	233.00280873643305	snort	0.31134746719098416
20221102_ZOOM0008	Robert	237.62465880836345	snort	0.45852990622674383
20221102_ZOOM0008	Robert	243.44532567871	snort	0.6283557974218184
20221102_ZOOM0008	Robert	249.32132498791566	snort	0.5321211257445952
20221102_ZOOM0008	Robert	254.70070569664546	snort	0.5434428518242669
20221102_ZOOM0008	Robert	257.8895887459824	snort	0.5830688931031318
20221102_ZOOM0008	Robert	267.20044558556145	snort	0.43022559102757896
20221102_ZOOM0008	Robert	268.44583545432545	snort	0.4189038649478789
20221102_ZOOM0008	Robert	269.7025470491691	snort	0.5264602627047452
20221102_ZOOM0008	Robert	279.09111862427596	snort	0.4189038649478789
20221102_ZOOM0008	Robert	280.3931171234383	snort	0.5377819887844453
20221102_ZOOM0008	Robert	286.8154014529158	snort	0.3792778236690424
20221102_ZOOM0008	Robert	317.4942878493669	snort	0.5943906191828319
20221102_ZOOM0008	Robert	322.5854770483345	snort	0.49249508446575874
20221102_ZOOM0008	Robert	323.7685974236603	snort	0.5717471670234318
20221102_ZOOM0008	Robert	325.6295098420749	snort	0.6283557974218184
