# Supplementary material for: A harbor seal (Phoca vitulina) shows extensive respiratory control in sound production
Source: BMC Ecol Evol. 2025 Sep 2;25:90. doi: 10.1186/s12862-025-02404-9 (PMC12403956; doi:10.1186/s12862-025-02404-9)
Supplement: Supplementary file 2 — Supplementary Material 2. [file 12862_2025_2404_MOESM2_ESM.zip › README.md]

# Extensive respiratory control in harbour seal (*Phoca vitulina*) sound production - Data and analysis
Diandra Duengen, Yannick Jadoul, Andrea Ravignani

## Data
- `pre_experimental_durations.csv`: CSV table of pre-experimental vocalisations and their duration
- `experiment_log.csv`: CSV table containing all experiment sessions' metadata, saved by the custom application
- `experiment_durations.csv`: CSV table combining all per-session tables of trial measurements, as saved by the custom application
- `experiment_durations_manual.csv`: CSV table with the durations of manually annotated experimental vocalisations

## Code
- `Analysis.ipynb`: Python Jupyter notebook running all reported statistical analyses
- `Analysis.html`: Non-executable HTML version of the Jupyter notebook and its output
